# Supplementary material for: Potential Roles of the GRF Transcription Factors in Sorghum Internodes during Post-Reproductive Stages
Source: Plants (Basel). 2024 Aug 23;13(17):2352. doi: 10.3390/plants13172352 (PMC11396856; doi:10.3390/plants13172352)
Supplement: Supplementary file 1 [file plants-13-02352-s001.zip]

Archive with 2 entries (2 files):
- Mint_SbGRF_supplTable.xlsx
- Mint_SbGRF_supplV3_20240801.pdf
