# Supplementary material for: Potential Roles of the GRF Transcription Factors in Sorghum Internodes during Post-Reproductive Stages
Source: Plants (Basel). 2024 Aug 23;13(17):2352. doi: 10.3390/plants13172352 (PMC11396856; doi:10.3390/plants13172352)
Supplement: Supplementary file 1 [file plants-13-02352-s001.zip › Mint_SbGRF_supplTable.xlsx]

## Sheet: TableS1
Gene ID	module	kme	A-29	A-16	A-7	A	A+11	A+25	A+43	A+68
Sobic.002G205100	black	0.835804	3	5	6	4	14	18	12	11
Sobic.004G018800	black	0.880532	5	7	4	4	9	8	8	12
Sobic.001G477400	black	0.796393	4	3	1	1	4	3	3	4
Sobic.004G047800	black	0.283993	2	1	2	1	2	2	2	1
Sobic.002G253900	black	0.82605	18	12	13	10	36	27	29	15
Sobic.002G236500	black	0.861983	0	0	0	0	1	2	1	1
Sobic.003G277900	black	0.853524	34	36	19	16	47	38	34	26
Sobic.004G313100	black	0.87823	170	181	47	77	224	225	201	226
Sobic.007G217600	black	0.893108	0	1	0	0	1	2	1	1
Sobic.004G234500	black	0.77247	6	4	4	1	11	9	9	3
Sobic.002G127400	black	0.840282	6	8	7	6	9	12	11	9
Sobic.008G058200	black	0.894617	11	11	8	8	20	16	14	10
Sobic.002G326200	black	0.631125	3	2	2	3	4	4	5	3
Sobic.004G308600	black	0.51713	1	0	0	1	1	3	1	1
Sobic.003G039000	black	0.837812	7	8	7	5	10	10	11	7
Sobic.009G111600	black	0.911217	7	7	7	5	11	10	8	10
Sobic.002G009200	black	0.757385	6	7	8	5	9	10	11	8
Sobic.006G017100	black	0.973007	5	5	4	4	8	7	6	6
Sobic.001G190000	black	0.716944	9	7	5	4	8	8	8	6
Sobic.008G066300	black	0.867093	9	11	5	7	12	11	11	10
Sobic.002G192900	black	0.580244	6	6	7	3	7	8	6	5
Sobic.001G044500	black	0.715027	6	7	3	5	7	6	8	7
Sobic.003G014000	black	0.633204	8	5	5	4	7	8	7	5
Sobic.010G257300	black	0.908201	5	5	5	4	8	7	8	7
Sobic.001G355100	black	0.742455	12	10	9	5	12	13	12	9
Sobic.004G287900	black	0.769919	4	3	3	3	6	4	4	4
Sobic.002G105000	black	0.754931	5	6	3	3	6	5	5	4
Sobic.K013500	black	0.430129	5	4	3	5	5	7	4	4
Sobic.001G116800	black	0.682971	3	3	2	2	4	3	3	2
Sobic.001G203500	black	0.903447	2	3	2	2	4	3	3	3
Sobic.004G207000	black	0.807452	3	2	2	2	4	3	3	3
Sobic.004G356000	black	0.903447	2	3	2	2	4	3	3	3
Sobic.005G169900	black	0.903447	2	3	2	2	4	3	3	3
Sobic.006G250100	black	0.677813	3	3	2	2	4	3	2	3
Sobic.010G034500	black	0.658594	3	3	2	2	3	4	3	2
Sobic.010G231500	black	0.903447	2	3	2	2	4	3	3	3
Sobic.001G381500	black	0.834594	7	8	5	6	9	10	11	7
Sobic.006G142700	black	0.88872	7	7	5	6	9	10	11	9
Sobic.001G240100	black	0.661693	6	5	6	3	8	6	5	7
Sobic.004G308700	black	0.823	6	6	5	5	8	10	6	6
Sobic.003G364800	black	0.909716	4	5	3	4	7	6	5	6
Sobic.004G297400	black	0.599047	7	6	3	4	5	7	6	5
Sobic.008G058800	black	0.886376	5	6	3	4	7	7	6	5
Sobic.001G410800	black	0.870004	6	7	6	7	12	10	9	10
Sobic.004G010700	black	0.925308	5	7	5	4	9	8	6	7
Sobic.001G177300	black	0.790704	3	3	2	3	4	4	5	4
Sobic.001G358000	black	0.835797	10	17	8	11	17	16	16	17
Sobic.002G055000	black	0.835101	5	4	4	4	8	6	6	5
Sobic.004G119000	black	0.840078	2	2	1	1	2	2	2	2
Sobic.004G189700	black	0.840078	2	2	1	1	2	2	2	2
Sobic.004G241600	black	0.918648	3	3	3	2	5	4	4	4
Sobic.004G302900	black	0.640316	3	3	4	2	4	5	4	3
Sobic.006G122200	black	0.840078	2	2	1	1	2	2	2	2
Sobic.006G182000	black	0.840078	2	2	1	1	2	2	2	2
Sobic.008G062900	black	0.840078	2	2	1	1	2	2	2	2
Sobic.010G012100	black	0.91103	7	8	5	4	10	8	8	7
Sobic.001G077500	black	0.908518	4	5	4	3	6	6	6	7
Sobic.003G085000	black	0.890628	6	6	6	6	11	10	9	8
Sobic.007G026200	black	0.856792	6	6	7	5	10	10	10	8
Sobic.004G206700	black	0.754838	8	6	8	6	12	10	12	9
Sobic.002G224700	black	0.807935	9	10	5	7	13	10	8	10
Sobic.002G378600	black	0.680186	5	6	3	3	5	6	4	4
Sobic.001G529900	black	0.671209	21	15	13	8	18	16	21	17
Sobic.010G088300	black	0.862273	7	9	6	5	12	8	8	8
Sobic.006G278200	black	0.926874	7	7	4	4	9	8	7	7
Sobic.002G356900	black	0.663827	3	2	2	3	4	4	4	3
Sobic.003G000800	black	0.906302	5	6	4	5	8	9	6	7
Sobic.003G115000	black	0.499223	2	2	1	2	2	2	3	2
Sobic.003G293400	black	0.688303	2	2	2	1	2	3	2	2
Sobic.007G151900	black	0.579431	2	2	2	1	2	2	3	2
Sobic.010G026100	black	0.810756	7	5	5	3	8	7	7	6
Sobic.004G071500	black	0.875216	10	13	10	6	16	14	14	11
Sobic.002G018600	black	0.826477	7	9	6	8	13	10	13	10
Sobic.010G130300	black	0.789385	3	3	2	3	4	5	4	3
Sobic.009G120400	black	0.707637	4	3	4	3	5	6	6	4
Sobic.006G083100	black	0.598009	3	4	5	2	5	4	5	5
Sobic.001G092300	black	0.921503	5	6	5	5	9	9	9	7
Sobic.003G148000	black	0.859429	12	13	8	10	17	14	19	17
Sobic.007G223000	black	0.864501	6	7	6	4	10	9	7	6
Sobic.001G104000	black	0.817485	7	13	10	6	14	13	13	12
Sobic.002G020600	black	0.835384	5	4	4	4	6	8	7	6
Sobic.009G239600	black	0.80327	6	6	4	4	9	6	6	5
Sobic.003G085100	black	0.634034	4	2	3	3	5	5	4	4
Sobic.009G258500	black	0.921249	5	7	6	5	10	10	8	9
Sobic.010G046300	black	0.822039	8	15	9	10	18	14	16	15
Sobic.004G117300	black	0.778972	4	5	5	2	6	6	6	5
Sobic.009G105200	black	0.927704	4	4	4	3	7	6	6	5
Sobic.002G229900	black	0.643645	8	8	4	4	7	6	7	9
Sobic.001G038100	black	0.753809	14	10	7	6	14	11	10	12
Sobic.003G113300	black	0.900743	4	6	4	4	7	7	8	7
Sobic.001G189600	black	0.762024	7	6	3	3	6	6	6	6
Sobic.002G056500	black	0.683192	7	9	5	7	11	8	7	12
Sobic.002G428800	black	0.832724	4	7	5	4	7	9	6	7
Sobic.003G287300	black	0.617953	6	6	6	4	10	6	6	5
Sobic.007G030100	black	0.728669	5	4	5	5	9	7	8	6
Sobic.002G069900	black	0.798275	9	10	6	7	11	10	15	12
Sobic.010G276900	black	0.87774	10	9	8	9	15	17	14	11
Sobic.009G223600	black	0.728282	3	3	1	2	3	3	3	3
Sobic.010G130200	black	0.789879	10	8	5	6	11	11	11	7
Sobic.008G132200	black	0.74663	8	11	9	5	14	11	9	8
Sobic.009G054100	black	0.791841	5	7	5	4	7	7	7	10
Sobic.004G054200	black	0.897922	5	7	6	5	9	11	9	8
Sobic.004G237400	black	0.905863	11	16	8	9	16	19	15	13
Sobic.003G374000	black	0.919168	10	12	10	10	19	17	19	16
Sobic.006G044000	black	0.775965	9	14	9	6	16	11	11	10
Sobic.002G394800	black	0.796564	12	14	7	9	17	12	13	18
Sobic.005G142900	black	0.568762	9	6	8	5	9	12	10	6
Sobic.001G243800	black	0.840934	2	3	2	2	3	4	3	4
Sobic.002G115800	black	0.522783	3	2	3	2	4	4	3	2
Sobic.005G021900	black	0.855359	3	2	2	2	4	4	3	3
Sobic.004G306300	black	0.893798	3	5	3	3	6	5	5	6
Sobic.007G010800	black	0.808201	5	4	3	3	5	7	5	4
Sobic.001G001300	black	0.825554	3	3	2	3	4	5	5	4
Sobic.001G115500	black	0.741388	7	12	9	9	14	13	13	18
Sobic.010G142500	black	0.901886	6	7	4	6	11	9	9	8
Sobic.004G095400	black	0.872615	5	6	5	3	8	8	7	5
Sobic.002G111600	black	0.676738	8	8	5	4	10	7	8	5
Sobic.001G036700	black	0.841672	6	8	4	3	8	7	6	6
Sobic.008G007300	black	0.804437	4	5	5	3	6	8	5	7
Sobic.004G131300	black	0.861705	5	9	5	6	11	9	10	10
Sobic.001G023400	black	0.722086	3	5	2	4	5	5	6	5
Sobic.002G348100	black	0.479463	10	11	5	7	11	8	6	12
Sobic.005G046900	black	0.919983	9	10	5	6	12	12	13	10
Sobic.001G029000	black	0.652802	2	2	1	2	3	2	2	3
Sobic.003G009500	black	0.699513	2	2	2	1	2	3	3	2
Sobic.010G041100	black	0.652802	2	2	1	2	3	2	2	3
Sobic.010G245000	black	0.881568	3	4	3	3	6	5	6	4
Sobic.001G072000	black	0.541548	5	4	4	2	4	6	5	3
Sobic.003G033700	black	0.814899	5	4	3	2	5	6	4	4
Sobic.002G091600	black	0.806983	2	3	1	2	3	3	3	3
Sobic.004G078300	black	0.647845	2	2	2	2	4	2	3	3
Sobic.007G027300	black	0.698464	3	3	2	1	3	3	2	3
Sobic.008G131000	black	0.835925	3	6	3	4	7	6	6	6
Sobic.002G228900	black	0.653119	11	11	5	5	10	9	7	11
Sobic.002G430900	black	0.831865	6	8	5	7	12	9	10	12
Sobic.003G343600	black	0.931777	8	10	6	6	13	11	11	14
Sobic.007G026700	black	0.967529	6	6	5	4	9	10	9	8
Sobic.003G140900	black	0.748795	11	8	5	4	10	8	10	9
Sobic.001G290500	black	0.790014	12	10	10	6	17	15	13	9
Sobic.004G346000	black	0.697472	4	5	6	4	6	9	8	8
Sobic.008G010800	black	0.69484	5	7	5	4	6	9	9	5
Sobic.001G366600	black	0.951935	3	4	2	2	5	4	4	4
Sobic.002G301800	black	0.61754	8	9	4	5	10	7	5	8
Sobic.001G533800	black	0.863094	10	13	7	10	14	19	17	16
Sobic.008G036400	black	0.763093	6	10	4	5	9	7	8	10
Sobic.009G251600	black	0.606097	9	10	5	4	10	6	8	7
Sobic.003G338000	black	0.897048	14	16	17	12	26	28	25	25
Sobic.010G279100	black	0.906944	5	4	4	4	8	8	7	7
Sobic.002G352600	black	0.798893	8	11	6	10	14	14	17	13
Sobic.001G026900	black	0.597044	23	21	26	6	27	22	24	26
Sobic.002G408600	black	0.801114	7	6	3	4	9	6	6	7
Sobic.005G128000	black	0.92785	2	3	2	2	4	4	4	3
Sobic.006G204700	black	0.92785	2	3	2	2	4	4	4	3
Sobic.002G131400	black	0.640567	7	8	6	5	12	8	7	5
Sobic.004G077900	black	0.666137	29	17	16	11	22	26	30	20
Sobic.004G134100	black	0.780332	12	7	8	5	13	14	10	10
Sobic.003G267000	black	0.913759	4	5	3	3	7	6	6	4
Sobic.004G103100	black	0.799638	2	3	2	1	3	3	3	2
Sobic.010G086900	black	0.881656	3	6	3	3	6	6	6	5
Sobic.002G426100	black	0.756829	10	10	12	11	18	19	22	16
Sobic.007G034500	black	0.78928	2	3	3	2	4	4	5	4
Sobic.001G047500	black	0.740092	4	4	5	4	6	9	7	6
Sobic.001G403800	black	0.784951	2	2	1	2	3	3	3	2
Sobic.002G009500	black	0.757988	2	2	2	1	3	2	3	3
Sobic.002G212200	black	0.913494	5	4	3	2	6	6	5	5
Sobic.004G084200	black	0.784951	2	2	1	2	3	3	3	2
Sobic.006G047300	black	0.784951	2	2	1	2	3	3	3	2
Sobic.006G120700	black	0.539234	2	2	3	1	3	3	2	2
Sobic.007G053600	black	0.803005	10	9	5	5	12	8	11	12
Sobic.007G090200	black	0.668532	3	2	2	1	3	3	2	2
Sobic.008G052300	black	0.427361	2	2	3	1	2	3	3	2
Sobic.008G115300	black	0.668532	3	2	2	1	3	3	2	2
Sobic.009G095000	black	0.848866	2	2	2	1	3	3	3	2
Sobic.010G150000	black	0.517862	3	2	1	2	3	2	3	2
Sobic.004G212100	black	0.887918	5	8	6	6	12	11	9	11
Sobic.010G253000	black	0.749179	11	9	6	3	10	9	10	10
Sobic.002G402500	black	0.866908	6	8	7	7	15	11	10	11
Sobic.004G062800	black	0.915532	3	3	2	2	5	4	3	3
Sobic.005G079900	black	0.537823	3	5	2	2	3	3	3	4
Sobic.006G188500	black	0.807045	5	4	5	4	7	9	8	8
Sobic.003G229100	black	0.465712	2	2	1	1	2	1	2	2
Sobic.004G163000	black	0.714664	2	3	3	2	3	5	4	4
Sobic.004G309400	black	0.702235	9	5	4	4	7	9	8	6
Sobic.005G132100	black	0.887238	1	2	1	1	2	2	2	2
Sobic.006G131700	black	0.887238	1	2	1	1	2	2	2	2
Sobic.007G017200	black	0.887238	1	2	1	1	2	2	2	2
Sobic.008G076800	black	0.887238	1	2	1	1	2	2	2	2
Sobic.008G135300	black	0.283993	2	1	2	1	2	2	2	1
Sobic.010G068800	black	0.887238	1	2	1	1	2	2	2	2
Sobic.010G260000	black	0.887238	1	2	1	1	2	2	2	2
Sobic.006G183800	black	0.865797	5	7	6	6	11	12	8	10
Sobic.009G051500	black	0.573212	8	5	5	3	7	8	6	4
Sobic.003G359300	black	0.918829	5	7	5	5	9	11	10	8
Sobic.001G490500	black	0.627004	10	12	8	4	13	10	8	7
Sobic.003G213700	black	0.961458	4	5	3	3	7	6	7	6
Sobic.010G038100	black	0.900574	5	7	6	5	10	11	11	9
Sobic.010G149400	black	0.792019	5	5	3	5	9	6	8	6
Sobic.006G000400	black	0.818115	7	8	7	4	11	12	7	7
Sobic.003G350200	black	0.791184	9	6	4	7	12	11	11	9
Sobic.006G184200	black	0.730771	4	3	2	3	4	5	6	4
Sobic.004G194100	black	0.842624	6	5	4	3	9	6	5	6
Sobic.010G188600	black	0.907364	5	5	3	4	8	8	6	5
Sobic.004G034800	black	0.915651	6	11	6	6	14	11	11	11
Sobic.009G002000	black	0.882344	12	12	12	12	23	23	23	19
Sobic.002G140900	black	0.876347	7	14	7	7	16	13	11	12
Sobic.002G114400	black	0.946169	6	5	4	4	10	8	7	7
Sobic.010G042000	black	0.807357	3	4	2	3	5	4	5	6
Sobic.010G160100	black	0.741011	3	3	2	4	6	5	4	5
Sobic.009G003300	black	0.869713	17	29	15	18	36	28	31	37
Sobic.007G173000	black	0.698279	48	35	44	18	66	54	43	37
Sobic.003G050000	black	0.785842	4	3	3	3	5	7	4	4
Sobic.009G120500	black	0.759967	12	11	8	5	16	13	8	10
Sobic.003G050300	black	0.339591	17	17	5	19	16	19	10	18
Sobic.002G322900	black	0.813564	10	17	13	7	22	15	16	20
Sobic.003G261100	black	0.859191	14	21	11	10	27	18	15	19
Sobic.008G000900	black	0.764403	4	5	5	2	7	5	7	7
Sobic.001G143900	black	0.802498	7	7	5	4	11	9	7	5
Sobic.001G216100	black	0.897621	4	7	4	5	9	10	8	8
Sobic.005G023900	black	0.934842	11	11	7	9	17	19	18	15
Sobic.002G136900	black	0.814938	7	7	7	5	14	9	10	7
Sobic.001G151700	black	0.852418	6	6	7	4	11	11	10	7
Sobic.002G331100	black	0.971571	4	4	3	3	7	7	6	5
Sobic.004G154700	black	0.938108	4	4	3	3	7	6	7	5
Sobic.004G334200	black	0.822109	3	4	3	4	7	6	5	7
Sobic.010G133200	black	0.759482	4	5	2	4	5	7	5	7
Sobic.009G188900	black	0.818143	4	3	4	3	7	6	7	6
Sobic.003G435800	black	0.649032	28	28	17	13	25	38	23	17
Sobic.009G231100	black	0.807737	8	10	11	8	17	17	19	12
Sobic.008G083100	black	0.887747	2	2	1	1	3	2	2	2
Sobic.010G004000	black	0.710019	3	4	2	3	6	3	4	5
Sobic.003G136900	black	0.802922	20	15	6	11	23	21	18	17
Sobic.009G063800	black	0.842658	5	5	5	5	10	10	9	6
Sobic.008G075900	black	0.88493	4	8	3	4	8	8	7	7
Sobic.004G039100	black	0.855129	4	6	2	4	7	7	6	7
Sobic.002G347700	black	0.933877	15	17	11	10	23	26	25	16
Sobic.010G197800	black	0.878343	8	13	9	8	19	14	15	19
Sobic.001G004300	black	0.420997	3	2	2	3	5	3	2	3
Sobic.001G136500	black	0.910878	5	9	5	6	13	11	10	10
Sobic.001G199000	black	0.812559	3	3	4	3	7	6	6	5
Sobic.010G019100	black	0.818809	6	6	2	4	7	8	8	6
Sobic.009G127900	black	0.739339	10	11	6	6	16	10	8	8
Sobic.006G216000	black	0.875919	6	5	3	5	10	9	7	7
Sobic.006G071900	black	0.922391	4	6	3	3	8	6	7	5
Sobic.010G123700	black	0.820793	9	10	13	8	21	19	14	18
Sobic.001G118700	black	0.670703	3	2	3	3	5	5	6	4
Sobic.003G330200	black	0.879289	3	3	3	2	5	5	6	4
Sobic.004G038000	black	0.841659	3	3	2	3	5	5	6	4
Sobic.009G004400	black	0.890999	4	4	2	2	6	4	4	5
Sobic.006G233000	black	0.96029	4	5	4	3	9	7	6	6
Sobic.004G316800	black	0.905202	5	7	3	4	8	8	9	9
Sobic.001G310100	black	0.807924	17	26	17	20	28	40	42	32
Sobic.008G171700	black	0.841829	3	6	4	2	6	7	5	5
Sobic.009G133400	black	0.733149	5	6	2	3	7	4	5	6
Sobic.010G128500	black	0.660857	23	28	12	14	34	21	18	17
Sobic.004G043600	black	0.774001	3	3	3	2	6	4	3	3
Sobic.005G036100	black	0.877447	6	5	5	4	9	11	8	6
Sobic.010G037800	black	0.655514	4	4	2	2	5	4	2	4
Sobic.002G196900	black	0.702305	5	3	2	3	6	4	6	4
Sobic.002G280600	black	0.864628	4	5	2	2	5	5	4	6
Sobic.002G065200	black	0.746363	5	6	3	3	6	8	4	4
Sobic.002G124200	black	0.795621	3	6	2	4	6	7	6	5
Sobic.001G117300	black	0.844248	6	9	4	5	12	9	6	8
Sobic.003G003300	black	0.942723	29	36	21	24	58	45	55	41
Sobic.003G229600	black	0.459161	6	4	8	2	6	8	5	6
Sobic.007G102800	black	0.865201	7	8	5	7	13	11	15	11
Sobic.002G333800	black	0.582459	1	2	1	1	2	1	2	2
Sobic.005G200200	black	0.582459	1	2	1	1	2	1	2	2
Sobic.010G269500	black	0.871696	3	6	2	3	6	6	5	5
Sobic.004G170700	black	0.911326	10	13	5	6	13	16	14	15
Sobic.001G043400	black	0.812429	11	13	11	12	20	23	26	15
Sobic.003G213400	black	0.775175	2	2	3	2	5	4	4	4
Sobic.006G280300	black	0.760493	16	16	10	5	21	16	12	12
Sobic.002G116500	black	0.822466	2	3	3	2	5	4	5	5
Sobic.007G158900	black	0.831033	6	8	5	4	10	11	9	5
Sobic.003G063300	black	0.864922	2	3	2	2	5	3	4	4
Sobic.003G077300	black	0.859518	2	3	2	2	4	4	3	5
Sobic.004G152500	black	0.803335	2	3	2	2	4	3	5	4
Sobic.008G014300	black	0.856731	3	2	2	2	5	4	3	4
Sobic.006G060100	black	0.905149	7	10	8	7	18	14	11	15
Sobic.003G379800	black	0.590648	8	8	5	5	7	13	8	5
Sobic.008G116500	black	0.865202	8	14	5	7	16	13	10	14
Sobic.004G258600	black	0.743586	12	9	6	11	15	19	20	13
Sobic.007G212800	black	0.766213	10	10	8	10	14	18	22	13
Sobic.002G335700	black	0.623352	6	6	2	3	7	4	4	5
Sobic.004G306800	black	0.882447	6	8	8	4	13	12	12	13
Sobic.010G058900	black	0.886145	11	12	12	6	18	21	20	20
Sobic.005G160200	black	0.75164	4	4	4	2	6	7	5	3
Sobic.003G134800	black	0.839638	31	55	36	21	73	55	43	40
Sobic.001G514000	black	0.82035	12	11	6	4	14	14	10	8
Sobic.004G215700	black	0.856576	4	10	5	5	12	10	9	10
Sobic.002G275900	black	0.794392	12	8	10	7	16	21	14	11
Sobic.001G013300	black	0.945977	3	4	3	3	7	7	6	5
Sobic.007G188900	black	0.731098	5	5	3	3	8	6	5	3
Sobic.001G023600	black	0.915883	2	2	2	1	4	3	3	3
Sobic.003G377500	black	0.930115	5	5	3	2	8	6	6	5
Sobic.005G174300	black	0.68266	3	3	2	1	4	3	2	2
Sobic.008G010200	black	0.765581	3	2	2	1	4	3	2	3
Sobic.008G095400	black	0.68266	3	3	2	1	4	3	2	2
Sobic.010G012900	black	0.80533	8	5	4	3	9	9	7	5
Sobic.001G188700	black	0.881822	19	13	10	8	27	19	17	21
Sobic.007G023700	black	0.842328	14	22	14	18	27	40	31	27
Sobic.003G223300	black	0.834185	4	5	6	4	9	11	9	8
Sobic.006G239400	black	0.888459	3	4	2	2	6	4	4	3
Sobic.005G009100	black	0.976567	3	4	2	2	6	5	5	4
Sobic.001G105400	black	0.753246	1	1	1	1	2	2	1	2
Sobic.001G544600	black	0.9087	4	5	4	2	7	7	7	8
Sobic.003G185600	black	0.874117	2	3	2	1	3	4	4	3
Sobic.003G396300	black	0.891597	2	3	1	2	4	4	3	3
Sobic.005G029400	black	0.753246	1	1	1	1	2	2	1	2
Sobic.005G076600	black	0.753246	1	1	1	1	2	2	1	2
Sobic.008G035300	black	0.413163	1	2	1	1	1	2	1	2
Sobic.008G060500	black	0.413163	1	2	1	1	1	2	1	2
Sobic.008G149500	black	0.753246	1	1	1	1	2	2	1	2
Sobic.010G265900	black	0.615085	6	5	5	2	5	9	6	4
Sobic.003G167400	black	0.803233	7	7	4	4	12	7	6	6
Sobic.001G200600	black	0.584112	2	1	2	1	2	3	3	2
Sobic.001G362800	black	0.84269	2	2	1	1	2	3	3	2
Sobic.003G443500	black	0.942315	2	2	1	1	3	3	2	2
Sobic.008G165200	black	0.865058	2	2	1	1	3	2	3	2
Sobic.009G092000	black	0.942315	2	2	1	1	3	3	2	2
Sobic.009G226700	black	0.683737	2	1	2	1	3	3	2	2
Sobic.004G152000	black	0.936848	4	7	3	3	7	9	7	7
Sobic.009G150900	black	0.831778	5	5	6	5	11	11	12	9
Sobic.002G430800	black	0.895859	31	38	18	22	63	39	34	38
Sobic.010G198300	black	0.961903	5	7	3	3	9	9	7	6
Sobic.001G191100	black	0.890401	4	5	2	3	8	5	6	5
Sobic.003G122300	black	0.825607	4	5	6	4	9	11	10	8
Sobic.003G418400	black	0.789154	3	3	1	1	3	3	3	2
Sobic.004G027600	black	0.842472	2	2	2	1	3	4	3	2
Sobic.001G166300	black	0.574219	2	4	4	1	3	4	5	4
Sobic.001G270900	black	0.559042	4	2	2	3	4	6	3	3
Sobic.006G077600	black	0.842963	3	4	2	2	6	4	3	3
Sobic.006G242400	black	0.959222	2	3	2	2	5	5	4	4
Sobic.008G087400	black	0.795572	4	2	2	2	5	5	4	3
Sobic.010G269300	black	0.945064	5	5	3	3	8	9	6	5
Sobic.003G277600	black	0.930029	15	23	10	14	35	29	22	29
Sobic.008G164500	black	0.750989	3	4	2	1	4	4	3	2
Sobic.001G333800	black	0.927034	9	13	7	9	18	23	14	15
Sobic.010G219700	black	0.831073	4	6	6	5	11	12	8	11
Sobic.001G152000	black	0.821857	2	5	2	3	6	5	5	6
Sobic.002G189900	black	0.700344	2	2	2	1	4	2	2	2
Sobic.002G281600	black	0.582781	2	2	2	1	3	3	1	3
Sobic.003G320200	black	0.940033	2	2	1	1	3	3	2	3
Sobic.005G016100	black	0.940033	2	2	1	1	3	3	2	3
Sobic.008G056300	black	0.943408	2	2	1	1	3	3	3	2
Sobic.009G002100	black	0.718406	2	4	4	2	6	4	6	6
Sobic.001G333900	black	0.721626	9	12	4	10	11	19	16	16
Sobic.001G215400	black	0.885223	4	8	3	4	9	8	10	8
Sobic.001G316100	black	0.588117	3	3	1	1	2	2	3	3
Sobic.002G258400	black	0.79588	2	2	2	1	3	4	2	2
Sobic.003G099100	black	0.853347	3	6	2	3	7	6	4	5
Sobic.003G334300	black	0.820538	1	2	2	1	3	3	3	3
Sobic.005G079200	black	0.820538	1	2	2	1	3	3	3	3
Sobic.006G033400	black	0.881381	2	3	1	1	3	3	2	3
Sobic.006G168800	black	0.813204	2	2	2	1	4	3	2	2
Sobic.007G153700	black	0.840112	4	4	2	3	7	5	4	7
Sobic.008G131100	black	0.820538	1	2	2	1	3	3	3	3
Sobic.009G132600	black	0.771197	3	4	4	3	6	6	9	6
Sobic.009G030300	black	0.917549	9	15	10	10	23	26	20	16
Sobic.002G102300	black	0.928941	13	24	11	12	35	24	25	26
Sobic.001G368800	black	0.607637	2	2	3	2	4	5	2	4
Sobic.004G061900	black	0.898079	16	27	14	17	35	38	43	29
Sobic.010G197900	black	0.930111	3	4	3	2	6	6	7	6
Sobic.001G047000	black	0.91838	10	13	5	5	18	13	11	11
Sobic.008G053600	black	0.788271	5	6	4	3	10	7	5	4
Sobic.002G266900	black	0.750874	7	8	7	2	9	13	7	7
Sobic.002G031500	black	0.572563	2	2	2	2	3	3	5	2
Sobic.003G188600	black	0.862923	2	3	2	1	4	4	3	2
Sobic.007G023100	black	0.938245	2	2	2	1	4	4	3	3
Sobic.007G124000	black	0.56138	3	3	1	2	4	2	4	2
Sobic.001G027700	black	0.620582	1	1	2	1	2	3	2	2
Sobic.001G099200	black	0.497577	1	1	0	1	1	1	1	1
Sobic.001G150800	black	0.941001	2	3	2	2	5	5	5	4
Sobic.001G307000	black	0.497577	1	1	0	1	1	1	1	1
Sobic.001G328000	black	0.620582	1	1	2	1	2	3	2	2
Sobic.001G490600	black	0.602343	1	1	1	0	1	1	1	1
Sobic.002G035500	black	0.676298	2	2	1	1	3	2	1	2
Sobic.002G122100	black	0.80559	1	2	1	1	2	2	3	2
Sobic.002G135000	black	0.602343	1	1	1	0	1	1	1	1
Sobic.002G280100	black	0.602343	1	1	1	0	1	1	1	1
Sobic.002G280700	black	0.884419	1	2	1	1	2	3	2	2
Sobic.002G303100	black	0.907242	1	2	1	1	3	2	2	2
Sobic.002G304400	black	0.602343	1	1	1	0	1	1	1	1
Sobic.002G365400	black	0.497577	1	1	0	1	1	1	1	1
Sobic.003G005700	black	0.602343	1	1	1	0	1	1	1	1
Sobic.003G069600	black	0.497577	1	1	0	1	1	1	1	1
Sobic.003G089200	black	0.884419	1	2	1	1	2	3	2	2
Sobic.004G207100	black	0.497577	1	1	0	1	1	1	1	1
Sobic.004G255300	black	0.602343	1	1	1	0	1	1	1	1
Sobic.004G326500	black	0.602343	1	1	1	0	1	1	1	1
Sobic.005G048500	black	0.602343	1	1	1	0	1	1	1	1
Sobic.005G078200	black	0.602343	1	1	1	0	1	1	1	1
Sobic.005G125300	black	0.602343	1	1	1	0	1	1	1	1
Sobic.005G128800	black	0.602343	1	1	1	0	1	1	1	1
Sobic.005G209000	black	0.602343	1	1	1	0	1	1	1	1
Sobic.006G015800	black	0.602343	1	1	1	0	1	1	1	1
Sobic.006G067100	black	0.907242	1	2	1	1	3	2	2	2
Sobic.006G085900	black	0.602343	1	1	1	0	1	1	1	1
Sobic.006G088300	black	0.602343	1	1	1	0	1	1	1	1
Sobic.006G151400	black	0.497577	1	1	0	1	1	1	1	1
Sobic.006G218100	black	0.497577	1	1	0	1	1	1	1	1
Sobic.006G265700	black	0.602343	1	1	1	0	1	1	1	1
Sobic.007G033100	black	0.497577	1	1	0	1	1	1	1	1
Sobic.007G080500	black	0.602343	1	1	1	0	1	1	1	1
Sobic.007G099600	black	0.884419	1	2	1	1	2	3	2	2
Sobic.007G109700	black	0.681578	2	2	1	1	3	2	2	1
Sobic.007G204500	black	0.602343	1	1	1	0	1	1	1	1
Sobic.007G225500	black	0.620582	1	1	2	1	2	3	2	2
Sobic.008G128800	black	0.602343	1	1	1	0	1	1	1	1
Sobic.009G034000	black	0.497577	1	1	0	1	1	1	1	1
Sobic.009G042500	black	0.602343	1	1	1	0	1	1	1	1
Sobic.009G049900	black	0.497577	1	1	0	1	1	1	1	1
Sobic.009G077300	black	0.602343	1	1	1	0	1	1	1	1
Sobic.009G123600	black	0.907242	1	2	1	1	3	2	2	2
Sobic.009G235300	black	0.497577	1	1	0	1	1	1	1	1
Sobic.010G003900	black	0.884419	1	2	1	1	2	3	2	2
Sobic.010G140800	black	0.602343	1	1	1	0	1	1	1	1
Sobic.010G240000	black	0.602343	1	1	1	0	1	1	1	1
Sobic.003G193700	black	0.679717	5	10	7	8	13	11	12	19
Sobic.010G125100	black	0.819322	4	7	6	4	13	8	7	10
Sobic.003G088700	black	0.948542	9	11	8	7	23	15	15	13
Sobic.010G150400	black	0.804341	20	17	7	10	30	17	16	23
Sobic.004G184500	black	0.916966	4	6	4	4	10	9	11	8
Sobic.010G152000	black	0.859244	8	7	7	4	15	13	12	7
Sobic.005G143700	black	0.826519	3	3	3	3	8	5	5	4
Sobic.002G082900	black	0.831496	13	10	4	6	12	19	13	12
Sobic.001G389900	black	0.688593	7	9	6	6	8	17	7	11
Sobic.004G016300	black	0.940676	2	4	2	2	6	5	4	4
Sobic.002G225000	black	0.928053	5	6	5	3	11	9	10	11
Sobic.007G101500	black	0.909643	27	27	25	21	48	64	57	46
Sobic.009G043100	black	0.858813	3	6	2	3	8	5	5	6
Sobic.006G119200	black	0.896002	82	82	41	45	120	134	135	71
Sobic.003G187200	black	0.953012	4	7	4	4	11	11	10	9
Sobic.003G306200	black	0.816296	5	5	5	5	9	13	11	7
Sobic.008G125000	black	0.778923	3	4	3	2	7	5	3	3
Sobic.002G356200	black	0.864025	5	7	5	6	12	14	13	8
Sobic.006G042300	black	0.704721	6	5	3	1	7	4	5	4
Sobic.007G134800	black	0.842981	8	5	7	3	12	14	11	10
Sobic.007G069600	black	0.669005	32	25	17	20	56	24	24	34
Sobic.004G144700	black	0.851774	5	4	2	4	9	8	7	5
Sobic.007G166300	black	0.862362	30	30	26	30	52	80	55	57
Sobic.010G163100	black	0.83255	8	12	4	4	15	8	10	9
Sobic.010G065200	black	0.689525	3	2	1	3	4	5	5	3
Sobic.007G061900	black	0.850195	7	8	5	4	8	14	13	13
Sobic.006G220700	black	0.907999	39	31	25	25	70	60	77	52
Sobic.009G086900	black	0.909177	3	4	3	3	9	6	5	5
Sobic.001G021700	black	0.870758	2	3	1	2	4	4	5	4
Sobic.001G270500	black	0.893066	2	3	1	2	4	5	4	3
Sobic.001G338500	black	0.933118	2	3	2	1	4	5	3	4
Sobic.007G112000	black	0.590653	19	33	11	12	33	17	15	18
Sobic.008G085100	black	0.672067	5	4	3	2	8	4	4	3
Sobic.001G023200	black	0.888881	5	6	4	3	7	11	11	9
Sobic.005G199600	black	0.823097	6	3	2	2	7	6	4	5
Sobic.004G113700	black	0.931539	4	6	2	2	8	6	5	7
Sobic.007G217500	black	0.911083	4	3	2	1	5	6	4	4
Sobic.006G083400	black	0.903313	17	23	18	18	44	47	47	31
Sobic.004G343600	black	0.870087	2	3	3	2	6	6	6	4
Sobic.009G205200	black	0.867701	5	7	5	6	11	16	13	10
Sobic.009G099600	black	0.892069	4	4	2	3	9	5	6	6
Sobic.003G014900	black	0.785443	2	1	1	1	3	2	3	2
Sobic.004G190200	black	0.854651	2	1	1	1	3	3	2	2
Sobic.004G306700	black	0.640068	1	1	2	1	3	2	3	2
Sobic.008G136100	black	0.645622	2	2	1	1	2	3	1	3
Sobic.002G249800	black	0.774114	10	17	9	16	29	23	23	35
Sobic.008G090100	black	0.76226	4	4	5	2	6	10	5	5
Sobic.003G178800	black	0.605564	7	6	5	1	9	6	4	4
Sobic.004G197900	black	0.692176	3	3	2	1	5	3	2	2
Sobic.004G354300	black	0.816068	3	3	1	1	4	3	2	4
Sobic.006G166000	black	0.823737	2	2	1	2	3	5	3	3
Sobic.008G155400	black	0.97565	2	3	1	1	4	4	3	3
Sobic.009G226200	black	0.547723	3	1	3	1	4	4	3	2
Sobic.001G032000	black	0.544538	72	133	38	73	123	85	57	161
Sobic.004G199700	black	0.738758	10	7	4	3	13	8	8	5
Sobic.009G102500	black	0.871272	5	8	5	6	17	10	13	10
Sobic.003G205300	black	0.655658	36	23	40	26	62	55	88	44
Sobic.007G037300	black	0.921063	3	3	3	2	6	8	5	5
Sobic.002G060700	black	0.87399	1	1	1	1	3	2	2	2
Sobic.002G347600	black	0.852291	1	1	1	1	2	3	2	2
Sobic.002G377400	black	0.889807	2	3	1	2	4	5	5	4
Sobic.003G334200	black	0.87399	1	1	1	1	3	2	2	2
Sobic.005G179000	black	0.87399	1	1	1	1	3	2	2	2
Sobic.006G112400	black	0.87399	1	1	1	1	3	2	2	2
Sobic.006G237500	black	0.87399	1	1	1	1	3	2	2	2
Sobic.006G248700	black	0.852291	1	1	1	1	2	3	2	2
Sobic.007G120900	black	0.899355	2	3	1	2	5	4	5	4
Sobic.010G252200	black	0.852291	1	1	1	1	2	3	2	2
Sobic.002G293400	black	0.698164	9	9	14	4	21	18	9	12
Sobic.004G014100	black	0.944727	2	2	1	1	4	3	3	2
Sobic.004G129000	black	0.739942	2	3	1	1	3	2	2	4
Sobic.010G143200	black	0.724319	4	7	3	2	8	6	3	4
Sobic.002G085400	black	0.926448	1	2	1	1	3	3	2	3
Sobic.002G267300	black	0.787536	1	3	1	1	3	2	2	3
Sobic.010G103200	black	0.717573	1	1	2	1	3	3	3	2
Sobic.010G170900	black	0.926448	1	2	1	1	3	3	2	3
Sobic.K023000	black	0.71896	3	1	1	1	3	3	2	2
Sobic.002G389500	black	0.81472	5	6	3	5	12	8	6	12
Sobic.003G333600	black	0.922589	3	5	2	3	7	9	5	6
Sobic.007G184000	black	0.750149	2	3	2	1	3	4	2	5
Sobic.009G127700	black	0.794355	2	2	1	2	4	3	5	3
Sobic.001G496600	black	0.784411	2	4	3	2	4	7	7	5
Sobic.002G294900	black	0.934261	1	2	1	1	3	3	3	3
Sobic.005G054600	black	0.934261	1	2	1	1	3	3	3	3
Sobic.004G161300	black	0.640177	5	5	3	1	7	4	3	3
Sobic.002G336200	black	0.910614	2	3	2	2	5	6	6	4
Sobic.004G172100	black	0.951026	4	5	2	2	7	8	8	5
Sobic.006G231900	black	0.861701	2	2	2	1	3	5	4	4
Sobic.004G172900	black	0.633874	3	5	3	1	6	4	2	3
Sobic.002G086200	black	0.559985	13	14	5	9	23	11	8	9
Sobic.007G056300	black	0.907055	3	3	2	3	7	8	6	5
Sobic.002G397900	black	0.934626	7	8	7	6	19	19	18	15
Sobic.005G224800	black	0.804985	27	89	22	39	95	78	61	92
Sobic.001G365000	black	0.817275	1	2	2	1	3	4	4	3
Sobic.004G327600	black	0.854935	3	2	2	2	7	4	4	4
Sobic.003G185400	black	0.682496	12	23	8	8	27	14	11	12
Sobic.009G050600	black	0.725416	5	8	1	2	6	5	4	6
Sobic.005G110400	black	0.852119	3	3	3	3	7	9	8	5
Sobic.001G066600	black	0.849824	11	10	7	8	17	27	13	11
Sobic.007G208900	black	0.832307	3	3	1	1	5	3	2	3
Sobic.001G299500	black	0.573857	6	10	3	4	12	5	5	5
Sobic.004G062700	black	0.745527	2	2	1	3	6	4	4	3
Sobic.008G070500	black	0.907925	3	7	3	4	12	11	7	8
Sobic.005G133500	black	0.918577	5	10	5	6	18	17	18	13
Sobic.001G254300	black	0.527537	2	1	2	0	2	2	2	1
Sobic.004G152200	black	0.892274	2	2	2	1	4	5	5	3
Sobic.006G218400	black	0.856204	4	2	1	1	4	5	4	3
Sobic.008G101900	black	0.840598	5	3	3	3	8	9	11	7
Sobic.003G163800	black	0.508416	6	5	1	2	6	2	4	5
Sobic.001G142000	black	0.895086	1	1	1	1	3	3	2	2
Sobic.001G181900	black	0.711812	2	3	1	0	2	2	2	2
Sobic.001G328600	black	0.829977	1	1	1	1	3	2	3	2
Sobic.004G171100	black	0.829977	1	1	1	1	3	2	3	2
Sobic.004G269600	black	0.895086	1	1	1	1	3	3	2	2
Sobic.005G095700	black	0.895086	1	1	1	1	3	3	2	2
Sobic.007G079200	black	0.895086	1	1	1	1	3	3	2	2
Sobic.004G203800	black	0.829925	2	2	2	1	3	5	5	3
Sobic.002G168500	black	0.864877	2	7	2	3	8	9	8	6
Sobic.001G539100	black	0.831973	11	7	3	5	19	10	10	14
Sobic.001G263900	black	0.700009	8	3	2	3	9	8	4	5
Sobic.002G104500	black	0.947639	1	2	1	1	4	3	3	3
Sobic.004G033500	black	0.935523	1	2	1	1	3	4	3	3
Sobic.010G149600	black	0.936218	1	3	1	1	4	4	3	3
Sobic.006G208000	black	0.580543	5	4	3	3	10	6	5	2
Sobic.001G013800	black	0.460964	2	3	6	1	5	5	2	6
Sobic.002G315400	black	0.87614	1	1	1	1	3	3	3	2
Sobic.009G014000	black	0.87614	1	1	1	1	3	3	3	2
Sobic.002G106200	black	0.804239	1	3	1	1	4	2	2	3
Sobic.007G102500	black	0.769278	2	2	1	1	4	3	3	1
Sobic.009G105400	black	0.685691	1	1	2	1	3	3	4	2
Sobic.001G028900	black	0.604132	1	1	0	1	1	2	1	1
Sobic.001G152700	black	0.717039	1	1	1	0	2	1	1	1
Sobic.001G255500	black	0.604132	1	1	0	1	1	2	1	1
Sobic.001G357400	black	0.48	1	2	1	0	1	1	1	1
Sobic.001G359900	black	0.604132	1	1	0	1	1	2	1	1
Sobic.002G022300	black	0.717039	1	1	1	0	2	1	1	1
Sobic.002G336300	black	0.604132	1	1	0	1	1	2	1	1
Sobic.003G221000	black	0.453253	1	2	1	2	3	2	1	4
Sobic.004G011400	black	0.693795	3	2	1	0	2	2	3	3
Sobic.004G057700	black	0.48	1	2	1	0	1	1	1	1
Sobic.004G286200	black	0.689409	1	1	1	0	1	2	1	1
Sobic.004G293400	black	0.717039	1	1	1	0	2	1	1	1
Sobic.005G079000	black	0.717039	1	1	1	0	2	1	1	1
Sobic.006G112900	black	0.508699	1	1	0	1	1	1	2	1
Sobic.006G249500	black	0.689409	1	1	1	0	1	2	1	1
Sobic.007G211100	black	0.717039	1	1	1	0	2	1	1	1
Sobic.008G126900	black	0.508699	1	1	0	1	1	1	2	1
Sobic.009G101000	black	0.717039	1	1	1	0	2	1	1	1
Sobic.010G005100	black	0.717039	1	1	1	0	2	1	1	1
Sobic.010G217500	black	0.829026	1	2	1	1	2	4	2	3
Sobic.009G034200	black	0.81551	11	13	6	8	15	21	32	18
Sobic.007G209500	black	0.86523	3	4	2	3	10	5	6	8
Sobic.004G235500	black	0.83819	2	3	1	1	4	3	2	5
Sobic.009G014100	black	0.983751	2	2	1	1	5	4	3	3
Sobic.005G008500	black	0.953996	2	4	1	1	6	4	4	4
Sobic.006G001800	black	0.819189	3	5	1	1	6	3	3	4
Sobic.008G106400	black	0.5564	4	3	2	1	6	2	2	3
Sobic.004G105200	black	0.715249	7	2	2	1	5	6	6	4
Sobic.005G034200	black	0.748625	2	2	1	2	5	3	5	2
Sobic.010G057600	black	0.878163	1	1	1	0	2	2	2	2
Sobic.003G391300	black	0.630254	7	14	4	2	10	8	4	7
Sobic.001G518200	black	0.746344	2	2	2	2	4	5	7	3
Sobic.001G411100	black	0.779507	1	2	2	1	3	5	2	3
Sobic.002G204300	black	0.701398	2	3	1	1	3	4	1	4
Sobic.009G070900	black	0.854922	2	3	1	1	5	3	2	2
Sobic.004G300500	black	0.802107	2	2	1	3	7	5	5	4
Sobic.002G299900	black	0.793024	5	3	3	2	5	11	6	5
Sobic.005G195200	black	0.698567	35	37	5	10	47	23	17	32
Sobic.001G245300	black	0.86856	7	7	8	7	23	25	15	13
Sobic.004G356300	black	0.70796	1	1	1	1	3	2	1	3
Sobic.002G308000	black	0.838143	1	1	1	0	2	2	2	1
Sobic.002G330900	black	0.764332	1	1	0	1	2	2	1	2
Sobic.002G403100	black	0.694535	4	6	2	1	7	5	2	3
Sobic.004G340600	black	0.685902	1	1	0	1	2	1	2	2
Sobic.006G225100	black	0.838143	1	1	1	0	2	2	2	1
Sobic.009G012800	black	0.896354	2	2	1	1	5	3	2	4
Sobic.009G015900	black	0.584217	2	1	3	1	5	4	2	2
Sobic.009G058200	black	0.834416	1	1	1	0	2	2	1	2
Sobic.009G144000	black	0.744474	1	2	1	0	2	2	1	1
Sobic.K043100	black	0.449662	1	0	1	1	2	2	2	1
Sobic.004G253700	black	0.72751	1	1	1	0	2	1	2	1
Sobic.004G359500	black	0.798497	3	2	1	0	3	3	2	4
Sobic.005G023000	black	0.72349	1	1	1	0	2	1	1	2
Sobic.006G076400	black	0.72349	1	1	1	0	2	1	1	2
Sobic.006G145000	black	0.882893	1	2	1	1	3	4	4	2
Sobic.008G019700	black	0.72349	1	1	1	0	2	1	1	2
Sobic.010G036300	black	0.763161	3	1	1	1	4	4	2	2
Sobic.004G298800	black	0.815964	4	4	2	3	11	5	4	5
Sobic.001G272000	black	0.792383	4	8	2	6	10	17	11	7
Sobic.003G445800	black	0.86546	1	3	1	1	4	3	4	5
Sobic.005G131500	black	0.890219	4	4	1	1	8	4	4	4
Sobic.006G281900	black	0.647808	3	2	1	0	2	3	2	1
Sobic.005G024800	black	0.791231	3	4	2	2	5	9	3	3
Sobic.010G164700	black	0.832246	2	5	5	1	11	9	8	5
Sobic.007G124300	black	0.576628	17	14	2	8	26	8	9	20
Sobic.007G172000	black	0.866727	1	1	1	1	3	4	3	2
Sobic.005G101300	black	0.789322	15	10	8	9	17	39	15	20
Sobic.001G186000	black	0.87832	1	1	1	1	4	3	2	2
Sobic.008G041400	black	0.703986	2	3	1	0	3	2	1	3
Sobic.009G083000	black	0.713658	3	2	1	0	3	3	2	1
Sobic.010G043100	black	0.865669	1	1	1	1	3	4	2	2
Sobic.001G520500	black	0.832667	1	2	2	1	4	5	6	4
Sobic.003G237000	black	0.838013	1	2	2	1	5	4	4	6
Sobic.009G251300	black	0.939769	1	2	1	1	4	5	4	3
Sobic.001G146900	black	0.840078	1	1	0	0	1	1	1	1
Sobic.001G308100	black	0.840078	1	1	0	0	1	1	1	1
Sobic.001G316500	black	0.840078	1	1	0	0	1	1	1	1
Sobic.002G001100	black	0.840078	1	1	0	0	1	1	1	1
Sobic.002G394200	black	0.840078	1	1	0	0	1	1	1	1
Sobic.003G207200	black	0.840078	1	1	0	0	1	1	1	1
Sobic.003G286800	black	0.840078	1	1	0	0	1	1	1	1
Sobic.004G031400	black	0.840078	1	1	0	0	1	1	1	1
Sobic.004G154500	black	0.840078	1	1	0	0	1	1	1	1
Sobic.004G298600	black	0.840078	1	1	0	0	1	1	1	1
Sobic.005G014900	black	0.840078	1	1	0	0	1	1	1	1
Sobic.005G075300	black	0.840078	1	1	0	0	1	1	1	1
Sobic.006G004000	black	0.840078	1	1	0	0	1	1	1	1
Sobic.006G072400	black	0.840078	1	1	0	0	1	1	1	1
Sobic.009G013800	black	0.840078	1	1	0	0	1	1	1	1
Sobic.009G179900	black	0.840078	1	1	0	0	1	1	1	1
Sobic.001G139300	black	0.901038	7	18	14	5	40	41	35	27
Sobic.005G016800	black	0.825563	30	21	7	10	44	51	16	23
Sobic.003G162700	black	0.674378	10	10	2	9	25	10	9	22
Sobic.002G341100	black	0.922775	3	4	2	2	6	12	7	6
Sobic.009G146200	black	0.741379	2	2	1	1	5	3	2	1
Sobic.005G132200	black	0.63505	16	10	10	12	15	46	28	16
Sobic.003G257300	black	0.901454	1	3	1	1	6	3	3	3
Sobic.001G376200	black	0.8833	2	2	2	2	9	7	6	4
Sobic.002G030900	black	0.848763	1	2	2	1	4	7	4	5
Sobic.004G265400	black	0.700621	2	3	9	0	10	11	10	7
Sobic.008G025600	black	0.763441	1	1	1	1	4	3	1	3
Sobic.004G338000	black	0.681967	1	1	1	1	2	4	1	3
Sobic.006G033300	black	0.639632	2	1	1	0	3	1	1	2
Sobic.010G080600	black	0.790792	1	1	0	1	3	2	1	2
Sobic.K004700	black	0.855897	1	1	1	0	3	2	2	1
Sobic.004G219700	black	0.773296	1	4	2	3	8	9	5	11
Sobic.005G049000	black	0.5406	10	6	5	6	7	24	7	9
Sobic.001G290200	black	0.907085	8	11	5	6	17	36	22	25
Sobic.001G327000	black	0.947925	1	2	1	0	4	4	3	4
Sobic.006G086100	black	0.913602	2	2	1	0	4	5	2	4
Sobic.007G178000	black	0.665153	5	1	1	1	4	6	2	3
Sobic.001G504900	black	0.823417	8	10	8	9	18	43	20	24
Sobic.009G209500	black	0.480359	1	2	4	1	4	6	1	6
Sobic.001G248900	black	0.803702	0	1	1	0	2	2	2	2
Sobic.003G136400	black	0.803702	0	1	1	0	2	2	2	2
Sobic.005G138400	black	0.449989	1	1	2	0	1	3	1	1
Sobic.006G226000	black	0.834642	2	1	0	0	2	2	2	1
Sobic.009G027700	black	0.803702	0	1	1	0	2	2	2	2
Sobic.001G194500	black	0.816724	1	1	0	1	3	3	2	1
Sobic.002G204900	black	0.816724	1	1	0	1	3	3	2	1
Sobic.004G351700	black	0.738393	2	3	0	0	2	2	1	2
Sobic.010G052600	black	0.734128	27	45	2	6	45	21	17	56
Sobic.003G241000	black	0.837268	24	42	3	5	63	26	20	43
Sobic.002G116000	black	0.663493	22	36	144	40	274	290	294	234
Sobic.002G412900	black	0.579378	1	4	0	1	2	2	1	2
Sobic.001G158000	black	0.583706	1	0	1	0	2	1	1	1
Sobic.001G252600	black	0.583706	1	0	1	0	2	1	1	1
Sobic.001G540700	black	0.929181	1	1	1	0	4	3	2	2
Sobic.003G435400	black	0.793753	1	1	0	0	1	1	2	1
Sobic.004G190900	black	0.86958	1	1	0	0	1	2	1	1
Sobic.005G081000	black	0.891534	1	1	0	0	2	1	1	1
Sobic.007G073000	black	0.596958	0	1	1	0	1	1	1	2
Sobic.010G073900	black	0.891534	1	1	0	0	2	1	1	1
Sobic.K007700	black	0.877925	1	1	0	1	4	3	2	2
Sobic.004G089500	black	0.782595	1	2	0	2	6	4	2	3
Sobic.003G438800	black	0.94239	1	1	0	0	2	2	2	1
Sobic.004G246800	black	0.729795	2	1	0	0	1	2	2	1
Sobic.004G279600	black	0.46088	1	0	2	0	2	2	1	1
Sobic.006G135700	black	0.605721	1	1	0	1	1	3	1	1
Sobic.007G105000	black	0.894737	1	1	1	1	6	5	3	4
Sobic.001G398400	black	0.941919	1	1	0	0	2	2	1	1
Sobic.001G409800	black	0.870647	1	1	0	0	2	1	1	2
Sobic.001G535000	black	0.941919	1	1	0	0	2	2	1	1
Sobic.002G124100	black	0.854182	1	1	0	0	1	2	2	1
Sobic.003G230800	black	0.870647	1	1	0	0	2	1	1	2
Sobic.005G076700	black	0.941919	1	1	0	0	2	2	1	1
Sobic.006G108800	black	0.941919	1	1	0	0	2	2	1	1
Sobic.007G123700	black	0.597672	1	0	1	0	2	1	2	1
Sobic.010G220500	black	0.740497	64	54	42	50	76	258	88	107
Sobic.004G205300	black	0.536179	2	1	4	0	5	5	2	1
Sobic.002G166600	black	0.840521	2	3	1	1	8	3	2	3
Sobic.003G062200	black	0.681357	4	3	0	1	7	3	1	4
Sobic.007G143100	black	0.905695	3	20	1	4	36	31	24	16
Sobic.001G095900	black	0.541766	1	1	1	1	2	2	5	1
Sobic.009G082500	black	0.825892	1	1	1	1	3	7	4	4
Sobic.002G089600	black	0.925278	1	2	0	1	6	7	6	4
Sobic.006G002100	black	0.631888	11	9	6	6	9	36	13	8
Sobic.001G223300	black	0.887238	0	1	0	0	1	1	1	1
Sobic.001G326600	black	0.887238	0	1	0	0	1	1	1	1
Sobic.001G451900	black	0.887238	0	1	0	0	1	1	1	1
Sobic.002G022800	black	0.887238	0	1	0	0	1	1	1	1
Sobic.002G034000	black	0.887238	0	1	0	0	1	1	1	1
Sobic.002G054200	black	0.887238	0	1	0	0	1	1	1	1
Sobic.002G159000	black	0.465712	1	1	0	0	1	0	1	1
Sobic.002G329800	black	0.887238	0	1	0	0	1	1	1	1
Sobic.003G126400	black	0.887238	0	1	0	0	1	1	1	1
Sobic.003G160100	black	0.887238	0	1	0	0	1	1	1	1
Sobic.003G207300	black	0.887238	0	1	0	0	1	1	1	1
Sobic.003G336400	black	0.887238	0	1	0	0	1	1	1	1
Sobic.004G063600	black	0.6901	0	1	1	0	2	1	2	3
Sobic.004G206600	black	0.887238	0	1	0	0	1	1	1	1
Sobic.005G018500	black	0.602631	1	1	0	0	1	1	0	1
Sobic.005G036300	black	0.602631	1	1	0	0	1	1	0	1
Sobic.005G079500	black	0.887238	0	1	0	0	1	1	1	1
Sobic.005G119300	black	0.465712	1	1	0	0	1	0	1	1
Sobic.005G156400	black	0.887238	0	1	0	0	1	1	1	1
Sobic.006G035600	black	0.887238	0	1	0	0	1	1	1	1
Sobic.006G190600	black	0.771147	2	1	0	0	3	1	1	2
Sobic.006G191000	black	0.887238	0	1	0	0	1	1	1	1
Sobic.007G076800	black	0.887238	0	1	0	0	1	1	1	1
Sobic.007G082200	black	0.283993	1	0	1	0	1	1	1	0
Sobic.009G180900	black	0.887238	0	1	0	0	1	1	1	1
Sobic.010G066900	black	0.887238	0	1	0	0	1	1	1	1
Sobic.010G096800	black	0.465712	1	1	0	0	1	0	1	1
Sobic.010G104400	black	0.283993	1	0	1	0	1	1	1	0
Sobic.010G173300	black	0.887238	0	1	0	0	1	1	1	1
Sobic.010G258700	black	0.887238	0	1	0	0	1	1	1	1
Sobic.006G147300	black	0.861744	22	19	11	16	43	105	41	32
Sobic.005G210300	black	0.810078	1	2	0	2	8	4	3	3
Sobic.009G126800	black	0.90572	1	2	0	0	4	2	1	2
Sobic.010G106300	black	0.785555	1	1	2	2	14	8	6	9
Sobic.001G086400	black	0.841811	1	1	0	0	1	3	1	2
Sobic.003G360100	black	0.718402	0	0	1	0	2	2	2	2
Sobic.005G055500	black	0.80258	1	2	0	0	3	1	1	1
Sobic.010G038200	black	0.922279	1	1	0	0	2	3	1	1
Sobic.004G265000	black	0.683075	5	6	4	4	6	28	17	7
Sobic.006G210800	black	0.450087	24	16	11	11	14	66	12	14
Sobic.006G086000	black	0.842087	1	9	1	3	13	26	8	17
Sobic.006G273100	black	0.725408	2	1	1	3	13	7	9	3
Sobic.001G097600	black	0.596901	160	110	54	75	103	493	91	144
Sobic.002G026200	black	0.730273	2	0	0	0	2	2	1	1
Sobic.010G252500	black	0.837506	1	1	0	0	1	3	1	1
Sobic.001G174800	black	0.549843	0	0	1	0	1	1	2	1
Sobic.002G092900	black	0.912751	0	1	0	0	2	1	1	1
Sobic.002G292500	black	0.382117	1	0	1	0	1	2	1	0
Sobic.003G124600	black	0.893108	0	1	0	0	1	2	1	1
Sobic.003G150300	black	0.82204	0	1	0	0	1	1	1	2
Sobic.003G420600	black	0.825264	0	1	0	0	1	1	2	1
Sobic.004G041000	black	0.677179	1	1	0	0	2	1	1	0
Sobic.004G062900	black	0.82204	0	1	0	0	1	1	1	2
Sobic.004G086300	black	0.617688	0	0	1	0	1	2	1	1
Sobic.004G118400	black	0.893108	0	1	0	0	1	2	1	1
Sobic.004G314800	black	0.825264	0	1	0	0	1	1	2	1
Sobic.004G332600	black	0.912751	0	1	0	0	2	1	1	1
Sobic.006G017800	black	0.912751	0	1	0	0	2	1	1	1
Sobic.007G028900	black	0.893108	0	1	0	0	1	2	1	1
Sobic.008G069800	black	0.893108	0	1	0	0	1	2	1	1
Sobic.008G159500	black	0.912751	0	1	0	0	2	1	1	1
Sobic.009G049000	black	0.677179	1	1	0	0	2	1	1	0
Sobic.010G047200	black	0.617688	0	0	1	0	1	2	1	1
Sobic.010G119400	black	0.912751	0	1	0	0	2	1	1	1
Sobic.010G214700	black	0.677179	1	1	0	0	2	1	1	0
Sobic.005G210400	black	0.924349	0	1	0	0	3	2	2	3
Sobic.001G394200	black	0.486006	1	0	1	0	2	2	1	0
Sobic.002G030400	black	0.732376	1	1	0	0	2	2	1	0
Sobic.004G295400	black	0.861957	0	1	0	0	1	2	1	2
Sobic.007G194500	black	0.9431	0	1	0	0	2	2	1	1
Sobic.008G010300	black	0.727432	0	1	0	1	3	2	2	5
Sobic.008G040900	black	0.727446	1	1	0	0	2	2	0	1
Sobic.003G081900	black	0.847568	17	7	2	9	77	35	28	25
Sobic.010G118200	black	0.894241	3	4	3	1	9	22	7	6
Sobic.001G108200	black	0.607561	4	4	2	3	4	19	3	6
Sobic.001G233200	black	0.875593	30	37	39	34	494	461	500	215
Sobic.003G065000	black	0.709321	0	0	2	0	6	4	2	4
Sobic.008G113800	black	0.773398	0	2	0	0	2	1	1	3
Sobic.001G083900	black	0.845603	2	5	6	2	33	41	48	13
Sobic.009G076500	black	0.465407	3	0	1	1	3	4	9	1
Sobic.004G249500	black	0.889863	3	1	0	0	5	9	3	2
Sobic.003G034200	black	0.582459	0	1	0	0	1	0	1	1
Sobic.006G238900	black	0.852876	0	1	0	0	1	3	2	1
Sobic.009G136700	black	0.889766	0	1	0	0	3	3	1	4
Sobic.009G147300	black	0.624355	0	1	0	0	2	0	1	2
Sobic.009G156400	black	0.898578	0	0	0	0	2	2	1	1
Sobic.002G105700	black	0.880679	0	0	0	0	2	1	1	1
Sobic.002G123600	black	0.880679	0	0	0	0	2	1	1	1
Sobic.004G135900	black	0.880679	0	0	0	0	2	1	1	1
Sobic.005G121900	black	0.861983	0	0	0	0	1	2	1	1
Sobic.007G094500	black	0.880679	0	0	0	0	2	1	1	1
Sobic.009G098300	black	0.880679	0	0	0	0	2	1	1	1
Sobic.010G279300	black	0.861983	0	0	0	0	1	2	1	1
Sobic.001G347400	black	0.604448	4	2	3	2	4	23	5	4
Sobic.006G152500	black	0.624551	0	1	0	1	1	6	1	3
Sobic.006G230800	black	0.473293	57	36	13	37	34	256	21	60
Sobic.004G355400	black	0.837934	0	0	0	0	3	1	2	1
Sobic.008G151300	black	0.687403	2	2	1	1	3	15	2	2
Sobic.005G224500	black	0.715184	4	2	4	1	22	64	2	38
Sobic.001G248500	black	0.753246	0	0	0	0	1	1	0	1
Sobic.001G291700	black	0.753246	0	0	0	0	1	1	0	1
Sobic.001G304600	black	0.753246	0	0	0	0	1	1	0	1
Sobic.001G509700	black	0.753246	0	0	0	0	1	1	0	1
Sobic.001G544700	black	0.413163	0	1	0	0	0	1	0	1
Sobic.002G103200	black	0.853734	0	0	0	0	3	1	1	1
Sobic.002G218100	black	0.452804	0	1	0	0	1	0	0	1
Sobic.002G314100	black	0.753246	0	0	0	0	1	1	0	1
Sobic.003G017300	black	0.753246	0	0	0	0	1	1	0	1
Sobic.003G037600	black	0.413163	0	1	0	0	0	1	0	1
Sobic.003G237100	black	0.753246	0	0	0	0	1	1	0	1
Sobic.003G356100	black	0.753246	0	0	0	0	1	1	0	1
Sobic.003G380100	black	0.753246	0	0	0	0	1	1	0	1
Sobic.003G388400	black	0.753246	0	0	0	0	1	1	0	1
Sobic.004G036500	black	0.413163	0	1	0	0	0	1	0	1
Sobic.004G056200	black	0.753246	0	0	0	0	1	1	0	1
Sobic.004G169800	black	0.753246	0	0	0	0	1	1	0	1
Sobic.004G176500	black	0.753246	0	0	0	0	1	1	0	1
Sobic.004G200300	black	0.753246	0	0	0	0	1	1	0	1
Sobic.004G290700	black	0.753246	0	0	0	0	1	1	0	1
Sobic.005G179500	black	0.753246	0	0	0	0	1	1	0	1
Sobic.006G014500	black	0.753246	0	0	0	0	1	1	0	1
Sobic.006G034300	black	0.753246	0	0	0	0	1	1	0	1
Sobic.006G168700	black	0.413163	0	1	0	0	0	1	0	1
Sobic.007G028200	black	0.753246	0	0	0	0	1	1	0	1
Sobic.007G076500	black	0.753246	0	0	0	0	1	1	0	1
Sobic.008G082800	black	0.753246	0	0	0	0	1	1	0	1
Sobic.008G090400	black	0.753246	0	0	0	0	1	1	0	1
Sobic.009G076000	black	0.753246	0	0	0	0	1	1	0	1
Sobic.009G121700	black	0.753246	0	0	0	0	1	1	0	1
Sobic.010G038500	black	0.753246	0	0	0	0	1	1	0	1
Sobic.010G107300	black	0.452804	0	1	0	0	1	0	0	1
Sobic.010G127200	black	0.753246	0	0	0	0	1	1	0	1
Sobic.010G146900	black	0.753246	0	0	0	0	1	1	0	1
Sobic.003G169100	black	0.368005	0	2	0	0	1	0	0	2
Sobic.002G024200	black	0.739329	0	0	0	0	1	2	0	1
Sobic.003G149100	black	0.739329	0	0	0	0	1	2	0	1
Sobic.010G273600	black	0.430585	0	1	0	0	1	0	0	2
Sobic.005G103500	black	0.481567	264	155	68	120	161	1438	94	137
Sobic.007G219000	black	0.413558	12	6	3	5	5	62	6	4
Sobic.003G144700	black	0.570212	13	6	3	7	8	128	11	13
Sobic.002G045900	black	0.550588	0	0	0	0	2	0	0	1
Sobic.003G206900	black	0.550588	0	0	0	0	2	0	0	1
Sobic.006G190500	black	0.471908	4	3	1	1	2	43	1	2
Sobic.003G123600	black	0.651048	4	1	1	3	6	108	7	12
Sobic.004G205100	black	0.409875	89	74	66	16	34	1317	22	98
Sobic.008G070400	black	0.58223	2	3	1	1	2	75	2	6
Sobic.008G118700	black	0.358409	1	1	0	0	0	10	0	0
Sobic.010G032100	black	0.389788	3	2	0	0	0	49	0	1
Sobic.006G230600	black	0.406374	2	0	0	0	0	49	0	1
Sobic.010G077200	blue	0.559296	0	0	1	1	0	1	2	1
Sobic.001G037800	blue	0.928706	2	2	5	5	6	10	18	16
Sobic.002G238300	blue	0.978615	1	1	1	1	3	3	4	6
Sobic.003G442500	blue	0.879942	0	0	0	0	0	2	1	8
Sobic.009G129800	blue	0.942156	59	52	37	61	76	106	125	132
Sobic.009G130000	blue	0.6906	2	2	5	8	5	22	5	15
Sobic.002G255600	blue	0.819046	1	2	5	6	5	9	8	12
Sobic.003G423500	blue	0.97924	0	0	0	1	1	4	6	20
Sobic.003G421700	blue	0.846891	0	0	0	0	0	1	1	13
Sobic.003G108500	blue	0.855705	0	1	1	3	2	6	4	7
Sobic.003G431100	blue	0.984698	0	0	0	1	2	7	6	16
Sobic.007G142100	blue	0.940193	3	2	3	3	4	15	12	17
Sobic.002G296900	blue	0.835704	9	8	8	19	14	18	28	21
Sobic.001G062300	blue	0.92923	5	16	10	31	46	68	95	143
Sobic.003G293600	blue	0.858385	1	1	2	1	2	13	6	9
Sobic.002G093300	blue	0.936917	4	5	5	8	7	12	18	16
Sobic.008G113700	blue	0.966418	4	3	4	5	8	8	12	12
Sobic.010G095100	blue	0.906771	15	12	18	11	16	30	32	47
Sobic.003G222300	blue	0.864592	23	22	22	62	45	71	101	78
Sobic.004G053400	blue	0.835532	0	0	0	0	0	0	1	2
Sobic.001G513600	blue	0.942355	15	15	15	17	25	23	24	44
Sobic.010G277300	blue	0.898736	32	16	20	16	38	48	50	75
Sobic.008G012300	blue	0.752852	6	1	4	2	6	3	10	18
Sobic.010G020800	blue	0.855834	8	14	21	41	27	64	66	73
Sobic.010G059800	blue	0.871566	4	12	11	20	19	20	30	103
Sobic.008G112000	blue	0.933297	1	0	0	1	1	2	3	7
Sobic.007G070400	blue	0.906127	1	0	1	2	2	4	3	16
Sobic.004G073100	blue	0.848523	3	1	2	2	3	3	5	5
Sobic.005G014800	blue	0.893982	0	0	0	0	0	1	1	1
Sobic.006G247000	blue	0.931285	0	0	0	0	0	1	1	2
Sobic.010G178500	blue	0.940556	0	0	0	0	1	2	1	4
Sobic.009G241700	blue	0.948208	1	2	2	3	5	5	7	9
Sobic.003G045900	blue	0.911324	1	2	5	7	7	9	15	31
Sobic.001G005300	blue	0.815292	1	1	1	0	1	6	3	7
Sobic.001G170300	blue	0.929377	1	0	1	1	2	2	9	10
Sobic.006G091600	blue	0.84629	1	3	3	2	5	9	15	8
Sobic.007G089900	blue	0.733611	2	1	2	2	2	2	2	5
Sobic.006G211900	blue	0.806145	3	3	3	2	5	4	4	7
Sobic.002G195700	blue	0.481053	46	25	26	48	30	22	55	65
Sobic.003G203500	blue	0.941079	15	25	27	33	86	118	101	162
Sobic.002G427400	blue	0.550031	3	7	5	6	3	6	6	12
Sobic.002G368100	blue	0.855321	6	5	4	10	9	20	15	15
Sobic.004G255500	blue	0.872904	4	5	5	5	6	5	8	9
Sobic.004G255200	blue	0.749673	2	1	1	2	3	5	3	3
Sobic.002G300000	blue	0.841667	3	2	2	2	6	5	4	7
Sobic.001G391300	blue	0.627807	8	19	7	3	3	14	26	55
Sobic.007G078800	blue	0.865259	1	1	1	1	2	2	3	2
Sobic.009G154600	blue	0.781245	5	4	2	7	7	5	11	11
Sobic.008G146700	blue	0.831652	1	0	0	0	1	1	1	5
Sobic.002G375900	blue	0.40902	1	1	1	1	1	1	2	1
Sobic.003G298900	blue	0.822365	3	3	3	4	5	7	7	5
Sobic.003G105500	blue	0.704872	1	1	2	1	2	1	2	5
Sobic.008G191400	blue	0.893938	0	0	0	0	1	1	1	1
Sobic.008G090800	blue	0.624891	0	0	1	1	0	3	1	2
Sobic.003G111900	blue	0.756022	0	0	0	0	0	0	1	26
Sobic.001G299400	blue	0.832608	1	1	1	1	1	1	4	5
Sobic.006G148900	blue	0.717613	0	1	1	1	1	1	1	8
Sobic.003G153200	blue	0.754085	1	1	1	0	1	4	4	3
Sobic.004G264000	blue	0.918484	1	0	1	1	3	3	3	6
Sobic.004G045700	blue	0.893982	0	0	0	0	0	1	1	1
Sobic.002G055600	blue	0.474909	7	9	8	9	7	14	5	23
Sobic.005G224900	blue	0.792455	0	0	1	0	0	2	1	7
Sobic.003G244600	blue	0.753607	12	4	19	15	39	21	15	380
Sobic.001G279200	blue	0.66539	6	5	4	6	7	5	6	9
Sobic.004G235000	blue	0.886654	8	7	6	7	10	11	12	11
Sobic.008G010100	blue	0.845968	5	6	6	6	9	7	10	9
Sobic.003G420700	blue	0.780461	5	6	4	5	8	6	8	8
Sobic.009G057700	blue	0.823866	6	5	6	6	8	6	10	9
Sobic.004G259300	blue	0.826624	7	8	5	8	9	9	12	11
Sobic.003G222700	blue	0.81209	5	8	6	6	9	10	10	10
Sobic.007G115900	blue	0.787233	7	9	7	7	12	12	13	11
Sobic.006G122900	blue	0.903554	8	9	7	8	11	13	14	13
Sobic.004G067400	blue	0.800678	5	5	5	4	6	6	9	7
Sobic.002G226300	blue	0.588276	2	1	1	2	2	2	2	2
Sobic.006G190400	blue	0.588276	2	1	1	2	2	2	2	2
Sobic.004G259500	blue	0.680207	12	7	15	16	14	14	17	20
Sobic.001G481800	blue	0.606016	5	4	3	4	3	6	5	6
Sobic.002G119800	blue	0.77921	8	6	5	9	8	10	12	10
Sobic.003G177700	blue	0.721201	3	2	2	3	4	4	3	4
Sobic.007G033700	blue	0.714804	3	2	3	2	4	3	4	4
Sobic.001G448600	blue	0.92487	8	7	6	8	11	10	12	13
Sobic.009G087300	blue	0.532736	2	1	2	2	2	2	3	2
Sobic.003G221900	blue	0.777164	8	8	6	11	13	12	14	12
Sobic.001G118300	blue	0.696333	9	7	6	9	6	9	10	13
Sobic.002G422500	blue	0.909064	9	7	8	8	11	11	15	13
Sobic.004G271200	blue	0.801791	2	3	3	3	4	3	4	5
Sobic.004G275900	blue	0.801791	2	3	3	3	4	3	4	5
Sobic.009G030800	blue	0.819902	4	3	3	4	4	6	6	5
Sobic.001G104700	blue	0.824703	3	2	2	3	4	4	4	4
Sobic.006G269700	blue	0.396473	9	8	10	10	6	13	8	14
Sobic.002G021700	blue	0.591084	5	7	3	5	6	5	7	8
Sobic.001G129300	blue	0.578226	9	4	5	7	7	7	10	8
Sobic.006G106800	blue	0.819565	7	4	6	8	7	8	9	11
Sobic.009G003900	blue	0.72406	8	6	7	11	14	12	11	12
Sobic.001G530100	blue	0.710062	4	4	3	6	4	5	7	6
Sobic.002G167100	blue	0.7725	4	3	3	4	6	6	6	5
Sobic.001G002600	blue	0.777586	6	3	4	6	7	7	7	8
Sobic.006G153200	blue	0.594366	7	7	6	6	10	8	6	12
Sobic.002G258600	blue	0.854252	4	4	4	4	5	5	8	6
Sobic.007G047600	blue	0.859726	3	4	4	4	6	6	7	6
Sobic.001G437100	blue	0.83168	7	6	4	6	8	8	8	11
Sobic.005G025300	blue	0.62612	2	2	2	3	3	2	4	3
Sobic.009G195200	blue	0.867286	7	6	5	6	10	10	9	11
Sobic.008G068000	blue	0.843596	6	8	5	7	10	11	11	11
Sobic.006G262300	blue	0.890353	4	4	5	5	6	5	8	8
Sobic.002G347000	blue	0.885452	7	9	6	9	12	12	13	14
Sobic.004G128000	blue	0.90508	7	7	8	6	9	10	10	14
Sobic.003G263100	blue	0.601732	15	13	12	18	9	19	19	23
Sobic.006G041800	blue	0.816535	6	5	5	5	9	8	10	8
Sobic.006G238600	blue	0.37348	10	8	10	15	10	8	17	12
Sobic.004G272900	blue	0.851819	8	10	9	10	13	17	17	14
Sobic.001G447000	blue	0.578235	10	7	7	12	13	9	16	11
Sobic.009G036200	blue	0.859622	11	10	7	11	16	14	16	18
Sobic.001G168800	blue	0.898056	5	5	6	7	9	7	9	11
Sobic.001G446600	blue	0.753254	5	5	5	5	8	6	10	7
Sobic.002G298100	blue	0.886043	5	6	6	7	10	10	11	10
Sobic.001G019300	blue	0.80924	3	2	3	4	5	4	5	5
Sobic.008G073000	blue	0.838872	12	16	10	13	18	22	23	21
Sobic.002G185900	blue	0.904116	7	9	6	7	10	11	12	14
Sobic.007G214200	blue	0.859745	3	4	3	4	6	6	6	6
Sobic.001G253200	blue	0.816252	9	7	8	10	10	11	17	12
Sobic.003G115400	blue	0.836578	5	3	5	6	7	8	8	8
Sobic.002G204100	blue	0.661824	18	14	9	14	17	20	26	18
Sobic.008G038400	blue	0.839618	5	5	5	5	9	9	9	8
Sobic.003G235100	blue	0.939665	6	6	6	6	8	7	10	12
Sobic.008G013200	blue	0.944448	4	4	4	4	6	7	6	8
Sobic.001G363300	blue	0.785989	3	4	3	5	4	4	5	7
Sobic.004G032100	blue	0.643398	3	3	4	5	5	3	6	6
Sobic.008G191100	blue	0.568497	6	9	4	7	6	7	11	9
Sobic.010G262900	blue	0.848578	16	13	10	15	19	24	25	22
Sobic.001G293600	blue	0.78923	9	12	18	16	18	17	20	26
Sobic.006G121400	blue	0.903653	7	8	9	11	12	12	17	15
Sobic.003G026900	blue	0.869238	3	3	3	4	4	6	6	5
Sobic.004G343400	blue	0.831917	4	6	4	5	8	8	7	9
Sobic.010G002800	blue	0.8163	8	5	5	5	7	9	8	11
Sobic.003G025600	blue	0.822363	5	7	6	6	11	10	11	10
Sobic.006G094500	blue	0.778237	4	3	2	4	5	4	5	6
Sobic.001G202300	blue	0.409809	9	6	8	14	9	10	15	9
Sobic.003G086200	blue	0.623368	3	2	2	2	2	2	3	4
Sobic.003G308000	blue	0.742567	2	2	2	2	3	3	2	4
Sobic.008G151700	blue	0.698611	2	2	2	3	2	2	3	4
Sobic.002G292900	blue	0.86675	6	9	8	7	12	13	13	14
Sobic.004G348900	blue	0.930795	9	10	8	8	11	12	14	18
Sobic.003G122400	blue	0.967876	8	7	7	8	9	12	14	14
Sobic.001G173400	blue	0.750931	7	7	5	8	12	9	13	10
Sobic.001G370300	blue	0.819652	4	5	3	5	7	7	8	7
Sobic.009G222900	blue	0.896206	15	16	12	13	22	24	26	26
Sobic.003G227700	blue	0.894027	5	6	6	5	6	9	8	11
Sobic.003G227900	blue	0.468683	3	2	4	4	2	4	5	4
Sobic.002G313800	blue	0.745567	16	10	19	25	26	25	31	27
Sobic.003G274600	blue	0.559802	11	5	7	11	6	11	12	12
Sobic.001G322600	blue	0.883194	4	4	4	5	7	8	8	7
Sobic.001G108900	blue	0.880408	8	7	5	6	9	9	11	13
Sobic.001G026000	blue	0.814346	16	11	13	11	13	20	24	21
Sobic.010G009400	blue	0.6882	12	12	14	20	11	18	25	21
Sobic.001G451100	blue	0.772194	2	2	2	4	3	3	4	4
Sobic.002G210500	blue	0.359891	3	1	4	3	3	3	4	3
Sobic.003G401500	blue	0.537585	3	2	3	2	4	2	4	4
Sobic.004G227300	blue	0.823394	5	4	3	6	7	8	7	8
Sobic.007G079600	blue	0.342062	3	2	4	2	2	4	4	3
Sobic.002G200900	blue	0.807314	11	6	9	7	13	12	13	16
Sobic.008G063200	blue	0.80899	6	4	4	6	7	6	10	8
Sobic.003G089100	blue	0.921809	11	10	11	9	16	18	17	21
Sobic.001G088800	blue	0.79293	2	1	2	2	3	3	3	3
Sobic.004G171200	blue	0.855139	3	4	3	4	6	5	7	6
Sobic.010G272800	blue	0.974269	10	8	9	9	12	13	15	19
Sobic.001G543200	blue	0.900171	2	2	3	3	4	4	4	5
Sobic.008G152400	blue	0.835257	3	2	2	3	4	4	5	4
Sobic.001G104900	blue	0.40902	1	1	1	1	1	1	2	1
Sobic.001G146600	blue	0.40902	1	1	1	1	1	1	2	1
Sobic.001G149600	blue	0.842763	3	4	3	3	6	5	6	6
Sobic.001G190900	blue	0.40902	1	1	1	1	1	1	2	1
Sobic.001G513000	blue	0.40902	1	1	1	1	1	1	2	1
Sobic.002G172000	blue	0.459585	2	1	2	3	3	2	2	3
Sobic.002G331800	blue	0.40902	1	1	1	1	1	1	2	1
Sobic.003G061200	blue	0.40902	1	1	1	1	1	1	2	1
Sobic.003G283800	blue	0.705417	2	2	1	2	3	2	3	3
Sobic.003G292600	blue	0.40902	1	1	1	1	1	1	2	1
Sobic.003G362200	blue	0.713926	3	2	4	5	5	6	6	5
Sobic.005G163300	blue	0.40902	1	1	1	1	1	1	2	1
Sobic.007G009000	blue	0.928458	5	4	4	4	5	7	8	8
Sobic.010G244000	blue	0.655425	2	1	2	2	3	3	2	3
Sobic.005G085000	blue	0.822092	12	11	13	8	17	20	19	21
Sobic.002G273700	blue	0.755139	12	10	9	8	11	11	12	20
Sobic.001G106100	blue	0.876211	13	12	10	11	16	15	24	20
Sobic.001G285000	blue	0.741928	2	3	2	3	4	3	3	5
Sobic.003G122100	blue	0.825207	2	2	3	3	3	4	3	5
Sobic.006G115500	blue	0.920241	5	4	4	5	7	8	9	8
Sobic.009G025700	blue	0.603679	3	2	3	2	3	4	5	3
Sobic.007G143000	blue	0.940602	10	10	10	10	16	19	17	20
Sobic.001G236200	blue	0.90954	3	4	4	5	5	7	6	8
Sobic.001G254400	blue	0.854979	4	5	3	4	5	6	8	7
Sobic.002G301000	blue	0.778722	11	6	10	7	9	11	14	16
Sobic.006G280800	blue	0.875628	4	4	3	4	7	6	7	7
Sobic.009G032100	blue	0.496897	2	1	1	2	1	2	2	2
Sobic.001G389000	blue	0.922214	10	11	13	12	12	17	17	24
Sobic.004G124000	blue	0.74766	5	3	3	5	6	5	8	6
Sobic.005G149700	blue	0.778288	5	3	3	6	5	5	6	8
Sobic.010G175900	blue	0.623055	4	2	3	5	3	4	4	6
Sobic.002G371400	blue	0.927821	5	5	6	6	8	7	8	12
Sobic.009G089100	blue	0.701942	3	2	2	2	3	2	4	4
Sobic.010G121600	blue	0.900303	9	8	6	8	10	10	15	15
Sobic.001G331900	blue	0.849953	5	5	4	4	8	8	9	8
Sobic.009G188800	blue	0.680203	13	14	15	11	10	16	17	26
Sobic.003G022800	blue	0.894392	7	9	6	7	12	11	13	15
Sobic.009G141400	blue	0.930737	10	9	7	8	12	13	15	18
Sobic.001G409600	blue	0.762573	3	4	3	4	6	6	4	7
Sobic.004G064900	blue	0.897351	5	6	8	8	11	11	11	14
Sobic.001G538600	blue	0.877233	14	13	17	12	20	24	29	25
Sobic.001G036300	blue	0.924409	8	8	11	10	12	12	14	20
Sobic.009G149600	blue	0.907962	10	7	9	8	13	15	17	16
Sobic.009G012600	blue	0.859806	4	7	6	5	8	9	10	11
Sobic.003G358200	blue	0.831016	8	5	7	5	10	9	12	12
Sobic.001G297200	blue	0.324746	4	2	3	6	5	4	3	5
Sobic.001G161300	blue	0.725444	16	10	14	20	13	15	23	27
Sobic.004G028300	blue	0.810683	3	3	3	2	3	5	5	5
Sobic.002G076200	blue	0.770493	7	7	12	9	13	11	18	14
Sobic.001G402800	blue	0.760557	4	4	2	3	4	4	6	6
Sobic.006G170200	blue	0.776863	8	6	7	5	9	9	8	14
Sobic.003G015400	blue	0.858453	8	7	10	6	11	13	15	15
Sobic.009G225600	blue	0.815438	11	5	10	12	13	15	17	18
Sobic.001G301800	blue	0.607279	13	10	7	11	12	9	20	15
Sobic.010G035500	blue	0.802609	8	10	8	14	13	10	17	19
Sobic.005G015000	blue	0.827306	6	5	4	5	7	7	11	8
Sobic.008G001800	blue	0.950917	4	5	5	6	7	7	8	11
Sobic.007G009100	blue	0.893538	8	8	11	8	10	12	17	17
Sobic.010G015500	blue	0.779215	8	8	5	8	6	11	11	14
Sobic.005G072200	blue	0.894033	11	15	13	18	15	20	27	27
Sobic.007G222800	blue	0.816436	11	17	9	11	18	18	19	25
Sobic.006G161200	blue	0.771924	3	3	5	5	4	5	5	8
Sobic.006G205100	blue	0.79903	8	14	9	17	18	17	18	24
Sobic.002G387300	blue	0.941188	15	12	13	12	18	18	21	29
Sobic.002G362300	blue	0.80518	14	11	9	13	19	21	25	18
Sobic.003G273300	blue	0.916732	15	14	12	14	21	22	30	25
Sobic.006G199000	blue	0.7296	14	14	14	29	21	21	32	26
Sobic.007G188300	blue	0.868988	5	5	5	4	9	8	8	10
Sobic.001G436300	blue	0.899745	7	6	9	9	12	14	16	14
Sobic.004G224100	blue	0.955307	12	12	14	13	19	21	27	25
Sobic.005G039500	blue	0.846515	18	16	14	23	24	34	36	28
Sobic.008G018000	blue	0.848122	14	8	11	9	15	14	20	21
Sobic.003G113400	blue	0.887542	8	12	10	11	18	19	20	20
Sobic.006G104900	blue	0.671958	11	4	6	8	13	10	12	12
Sobic.002G289800	blue	0.763817	18	14	25	31	20	27	33	41
Sobic.006G256500	blue	0.870376	23	21	16	15	24	28	33	40
Sobic.001G410600	blue	0.802879	12	7	8	9	11	15	19	14
Sobic.003G129400	blue	0.525533	6	4	9	10	7	7	13	9
Sobic.005G026800	blue	0.925463	8	7	9	10	9	11	16	17
Sobic.005G108600	blue	0.903934	15	18	20	20	24	33	39	32
Sobic.005G030600	blue	0.879822	6	6	8	6	11	11	14	12
Sobic.005G206700	blue	0.918117	8	11	11	9	14	15	16	22
Sobic.009G027100	blue	0.822525	5	6	5	4	8	6	8	11
Sobic.009G074400	blue	0.883547	7	11	8	12	14	17	19	18
Sobic.002G261700	blue	0.654751	2	1	1	2	2	2	3	2
Sobic.002G361400	blue	0.950602	6	8	6	7	10	11	12	15
Sobic.005G159800	blue	0.327236	2	1	2	2	1	3	2	2
Sobic.010G180600	blue	0.675191	2	1	2	1	2	2	2	3
Sobic.009G007700	blue	0.868931	30	20	19	18	31	34	39	46
Sobic.006G127400	blue	0.666917	13	8	9	11	11	10	11	21
Sobic.004G004100	blue	0.786031	5	5	4	6	7	9	11	7
Sobic.006G246900	blue	0.887907	16	16	11	18	24	30	30	29
Sobic.009G093100	blue	0.931144	5	5	5	6	9	10	11	10
Sobic.007G186200	blue	0.799834	15	15	20	24	25	27	41	27
Sobic.002G058300	blue	0.843751	14	11	7	12	18	16	20	23
Sobic.010G143900	blue	0.664764	12	14	7	9	10	18	13	20
Sobic.001G007500	blue	0.906329	3	4	4	4	6	7	8	7
Sobic.007G169300	blue	0.733477	5	4	4	4	4	7	9	6
Sobic.007G010000	blue	0.861858	14	16	12	14	25	22	31	25
Sobic.001G345000	blue	0.880934	3	4	3	3	5	4	6	7
Sobic.003G104100	blue	0.834066	2	2	2	2	4	4	3	4
Sobic.003G429600	blue	0.834066	2	2	2	2	4	4	3	4
Sobic.006G177200	blue	0.887924	2	2	2	2	4	3	4	4
Sobic.008G143100	blue	0.626059	2	2	2	4	3	2	4	4
Sobic.010G235700	blue	0.947818	2	2	2	2	3	4	4	4
Sobic.006G114400	blue	0.815247	14	17	16	13	26	24	34	25
Sobic.002G193400	blue	0.85369	6	7	7	10	9	8	11	16
Sobic.009G099500	blue	0.902205	5	4	3	5	6	8	7	9
Sobic.006G237100	blue	0.921472	4	5	5	7	8	10	9	11
Sobic.004G338300	blue	0.861791	6	6	5	5	10	10	12	10
Sobic.002G200100	blue	0.870802	8	9	6	9	12	13	18	14
Sobic.003G107100	blue	0.808071	8	5	8	13	10	12	12	17
Sobic.001G342900	blue	0.92399	11	16	14	16	19	25	22	32
Sobic.001G262700	blue	0.834479	4	7	6	7	9	7	10	13
Sobic.003G326900	blue	0.850083	7	12	9	9	17	15	16	20
Sobic.004G152800	blue	0.746291	3	1	2	2	3	3	3	4
Sobic.002G377800	blue	0.880084	3	3	3	2	4	5	5	6
Sobic.009G182500	blue	0.810551	4	2	2	4	4	4	5	6
Sobic.009G221000	blue	0.809781	2	3	2	4	5	5	5	5
Sobic.010G058800	blue	0.711543	4	3	3	3	4	3	4	7
Sobic.003G277500	blue	0.844095	10	9	8	10	11	17	11	20
Sobic.004G020100	blue	0.829051	5	6	6	5	11	11	11	10
Sobic.010G004700	blue	0.792087	21	15	12	16	26	24	36	26
Sobic.008G067900	blue	0.41214	11	10	6	9	7	6	11	16
Sobic.009G190600	blue	0.835922	7	12	12	12	13	15	15	24
Sobic.002G159100	blue	0.901912	9	6	7	7	11	11	16	14
Sobic.009G194500	blue	0.76104	8	4	5	5	5	8	8	11
Sobic.003G353700	blue	0.712441	27	21	18	39	29	52	45	37
Sobic.005G026600	blue	0.920679	11	10	13	10	13	18	23	22
Sobic.003G138900	blue	0.911984	17	23	20	25	33	38	47	40
Sobic.001G423300	blue	0.889467	10	13	12	14	23	25	24	24
Sobic.001G033400	blue	0.910834	6	5	7	6	7	12	11	12
Sobic.004G100100	blue	0.908831	5	5	7	6	10	8	10	13
Sobic.010G021100	blue	0.902856	3	3	2	3	5	5	5	6
Sobic.006G155100	blue	0.863869	9	10	8	10	16	19	20	16
Sobic.010G260200	blue	0.862732	5	3	3	3	5	6	7	7
Sobic.002G393400	blue	0.77413	12	17	8	16	22	16	24	27
Sobic.002G370600	blue	0.904294	5	5	5	4	6	8	7	11
Sobic.002G366700	blue	0.75863	12	7	8	8	9	10	18	15
Sobic.010G228700	blue	0.895488	7	9	7	9	14	14	18	15
Sobic.001G261200	blue	0.943536	17	17	15	20	23	24	38	34
Sobic.001G032600	blue	0.893938	1	1	1	1	2	2	2	2
Sobic.001G044000	blue	0.779809	2	2	3	2	4	3	3	5
Sobic.001G057400	blue	0.893084	3	2	2	2	3	3	4	5
Sobic.001G076600	blue	0.893938	1	1	1	1	2	2	2	2
Sobic.001G229700	blue	0.709739	2	1	3	3	4	3	4	4
Sobic.001G299800	blue	0.893938	1	1	1	1	2	2	2	2
Sobic.001G396800	blue	0.893938	1	1	1	1	2	2	2	2
Sobic.002G037900	blue	0.893938	1	1	1	1	2	2	2	2
Sobic.002G108200	blue	0.893938	1	1	1	1	2	2	2	2
Sobic.002G127800	blue	0.496918	1	1	2	1	2	1	2	2
Sobic.002G205600	blue	0.722199	1	1	1	2	1	2	2	2
Sobic.002G287600	blue	0.594673	1	1	1	2	2	1	2	2
Sobic.002G362500	blue	0.893938	1	1	1	1	2	2	2	2
Sobic.003G420000	blue	0.636415	5	2	3	4	5	7	4	6
Sobic.004G043100	blue	0.594673	1	1	1	2	2	1	2	2
Sobic.004G216500	blue	0.893938	2	2	2	2	4	4	4	4
Sobic.004G336700	blue	0.893938	1	1	1	1	2	2	2	2
Sobic.005G091800	blue	0.893938	1	1	1	1	2	2	2	2
Sobic.006G045200	blue	0.594673	1	1	1	2	2	1	2	2
Sobic.006G215300	blue	0.893938	1	1	1	1	2	2	2	2
Sobic.007G130500	blue	0.893938	1	1	1	1	2	2	2	2
Sobic.008G113200	blue	0.893938	1	1	1	1	2	2	2	2
Sobic.008G128700	blue	0.893938	1	1	1	1	2	2	2	2
Sobic.008G178400	blue	0.893938	1	1	1	1	2	2	2	2
Sobic.008G188400	blue	0.496918	1	1	2	1	2	1	2	2
Sobic.009G078100	blue	0.893938	1	1	1	1	2	2	2	2
Sobic.K026800	blue	0.496918	1	1	2	1	2	1	2	2
Sobic.008G051400	blue	0.893635	7	4	5	7	8	8	9	13
Sobic.006G127500	blue	0.914677	4	4	4	5	7	6	6	10
Sobic.001G011600	blue	0.873188	4	3	4	6	7	6	9	8
Sobic.002G288000	blue	0.879393	3	4	4	5	8	7	8	8
Sobic.001G395300	blue	0.909337	13	12	20	16	25	25	30	33
Sobic.003G224300	blue	0.79622	16	14	15	9	22	20	29	27
Sobic.002G114700	blue	0.939323	2	2	2	3	4	4	4	5
Sobic.007G049900	blue	0.886046	3	2	2	2	4	4	4	5
Sobic.010G216300	blue	0.824408	22	21	15	20	35	33	45	33
Sobic.004G261300	blue	0.843665	2	3	3	2	4	5	5	5
Sobic.006G235700	blue	0.892015	4	5	5	6	8	10	11	9
Sobic.001G004100	blue	0.929714	11	15	13	13	23	22	24	30
Sobic.009G062400	blue	0.803799	9	12	8	18	14	15	23	21
Sobic.001G120300	blue	0.922607	11	11	11	13	15	23	25	21
Sobic.001G056300	blue	0.839611	10	8	12	7	15	13	16	21
Sobic.003G310700	blue	0.906901	21	18	13	16	22	27	29	39
Sobic.008G125900	blue	0.888212	16	13	14	10	20	23	25	30
Sobic.001G466900	blue	0.903761	7	10	9	9	14	15	20	17
Sobic.002G235100	blue	0.974041	7	7	6	8	10	12	15	15
Sobic.004G208000	blue	0.804237	13	14	14	24	18	18	33	28
Sobic.004G225600	blue	0.925298	11	11	9	11	18	18	24	21
Sobic.002G363200	blue	0.974132	6	5	5	6	7	10	11	12
Sobic.006G041000	blue	0.858348	16	13	9	12	13	19	22	27
Sobic.001G032800	blue	0.879816	27	32	23	23	44	51	57	53
Sobic.003G203300	blue	0.876982	5	7	6	8	11	10	15	12
Sobic.002G048800	blue	0.54493	4	3	4	4	5	4	3	8
Sobic.005G025800	blue	0.914755	9	11	10	13	15	16	25	20
Sobic.003G436300	blue	0.907216	13	12	11	14	21	24	29	23
Sobic.006G255900	blue	0.848458	11	11	10	10	23	21	20	21
Sobic.002G058700	blue	0.865349	8	12	12	10	20	21	21	22
Sobic.002G002200	blue	0.922935	7	7	5	8	11	11	15	14
Sobic.007G073400	blue	0.605583	10	5	6	16	10	14	15	12
Sobic.004G069500	blue	0.80944	13	20	13	17	26	27	37	26
Sobic.002G071300	blue	0.845363	17	18	13	21	26	25	41	29
Sobic.003G433900	blue	0.866634	9	11	13	20	22	21	22	29
Sobic.001G083100	blue	0.83695	5	3	4	4	7	8	9	7
Sobic.001G386300	blue	0.955162	14	13	11	16	19	18	26	31
Sobic.007G075200	blue	0.921345	8	9	8	9	13	16	20	16
Sobic.001G043500	blue	0.872169	4	2	4	4	5	5	6	8
Sobic.006G104100	blue	0.843077	4	3	3	3	6	7	5	7
Sobic.002G399000	blue	0.843462	4	5	4	5	9	9	10	8
Sobic.002G141300	blue	0.80395	23	17	13	26	17	30	33	40
Sobic.006G185700	blue	0.776475	14	14	20	23	16	27	38	28
Sobic.001G139000	blue	0.48709	4	2	3	4	2	6	5	4
Sobic.002G145600	blue	0.719048	3	4	5	4	6	4	5	9
Sobic.002G298900	blue	0.687107	1	1	1	1	1	2	1	2
Sobic.002G382300	blue	0.81952	1	1	1	1	1	1	2	2
Sobic.003G138000	blue	0.539854	1	1	1	1	2	1	1	2
Sobic.003G202700	blue	0.81952	1	1	1	1	1	1	2	2
Sobic.003G251400	blue	0.539854	1	1	1	1	2	1	1	2
Sobic.003G328300	blue	0.81952	1	1	1	1	1	1	2	2
Sobic.004G071600	blue	0.81952	1	1	1	1	1	1	2	2
Sobic.004G180500	blue	0.858703	1	2	2	2	3	3	3	4
Sobic.004G356600	blue	0.687107	1	1	1	1	1	2	1	2
Sobic.005G039600	blue	0.687107	1	1	1	1	1	2	1	2
Sobic.005G160600	blue	0.539854	1	1	1	1	2	1	1	2
Sobic.005G180600	blue	0.687107	1	1	1	1	1	2	1	2
Sobic.006G090200	blue	0.687107	1	1	1	1	1	2	1	2
Sobic.006G108700	blue	0.569459	3	1	2	3	2	2	3	4
Sobic.007G107800	blue	0.539854	1	1	1	1	2	1	1	2
Sobic.007G110300	blue	0.539854	1	1	1	1	2	1	1	2
Sobic.007G203900	blue	0.81952	1	1	1	1	1	1	2	2
Sobic.008G052500	blue	0.539854	1	1	1	1	2	1	1	2
Sobic.009G128700	blue	0.81952	1	1	1	1	1	1	2	2
Sobic.010G201600	blue	0.687107	1	1	1	1	1	2	1	2
Sobic.010G201900	blue	0.858757	2	2	1	2	3	3	3	4
Sobic.009G075100	blue	0.899287	6	8	7	9	13	12	11	18
Sobic.006G245700	blue	0.896718	11	17	13	12	19	22	29	28
Sobic.004G130200	blue	0.808208	3	4	3	3	7	6	7	6
Sobic.009G137100	blue	0.789725	9	17	9	12	23	20	24	23
Sobic.009G001100	blue	0.78554	5	4	2	5	6	6	6	9
Sobic.001G010000	blue	0.789466	20	11	12	13	15	21	18	31
Sobic.009G155500	blue	0.523415	23	18	15	28	14	21	21	40
Sobic.004G006200	blue	0.903681	7	10	8	12	15	19	19	19
Sobic.001G129000	blue	0.962504	23	27	20	26	36	41	43	58
Sobic.001G172800	blue	0.829284	26	14	18	16	21	25	38	37
Sobic.001G138400	blue	0.818564	7	12	6	9	15	17	17	17
Sobic.004G201300	blue	0.739687	28	12	22	37	41	33	36	52
Sobic.003G403300	blue	0.918665	18	16	13	17	26	34	34	33
Sobic.004G219200	blue	0.829955	6	6	6	9	6	13	13	12
Sobic.001G118400	blue	0.964485	8	8	11	10	13	16	19	21
Sobic.003G249100	blue	0.705816	2	2	4	2	4	5	5	4
Sobic.009G137400	blue	0.807735	7	3	4	6	9	8	8	11
Sobic.004G202000	blue	0.899633	15	16	12	16	24	20	22	36
Sobic.001G123200	blue	0.430454	12	10	7	19	10	9	20	15
Sobic.005G208900	blue	0.619246	11	4	10	13	8	10	13	18
Sobic.006G122600	blue	0.918002	5	4	5	7	7	9	12	10
Sobic.002G187100	blue	0.817302	4	2	3	3	4	4	4	7
Sobic.010G133500	blue	0.801834	2	3	3	4	4	3	6	6
Sobic.006G263700	blue	0.576794	5	2	2	4	4	6	6	4
Sobic.001G029900	blue	0.893982	1	1	1	1	1	2	2	2
Sobic.001G180800	blue	0.762274	1	1	1	1	2	1	2	2
Sobic.001G338300	blue	0.893982	1	1	1	1	1	2	2	2
Sobic.001G347800	blue	0.483941	1	1	2	1	1	1	2	2
Sobic.001G520700	blue	0.893982	1	1	1	1	1	2	2	2
Sobic.002G151100	blue	0.893982	1	1	1	1	1	2	2	2
Sobic.004G018700	blue	0.893982	1	1	1	1	1	2	2	2
Sobic.004G174500	blue	0.893982	1	1	1	1	1	2	2	2
Sobic.004G334600	blue	0.893982	1	1	1	1	1	2	2	2
Sobic.006G165700	blue	0.893982	1	1	1	1	1	2	2	2
Sobic.006G193500	blue	0.584902	1	1	1	2	1	1	2	2
Sobic.007G155800	blue	0.893982	1	1	1	1	1	2	2	2
Sobic.007G218900	blue	0.762274	1	1	1	1	2	1	2	2
Sobic.008G142000	blue	0.893982	1	1	1	1	1	2	2	2
Sobic.009G047000	blue	0.483941	1	1	2	1	1	1	2	2
Sobic.009G124500	blue	0.791345	2	1	3	2	3	3	4	4
Sobic.009G136200	blue	0.762274	1	1	1	1	2	1	2	2
Sobic.009G227100	blue	0.893982	1	1	1	1	1	2	2	2
Sobic.010G079000	blue	0.554083	12	7	14	9	8	19	11	19
Sobic.010G130600	blue	0.893982	1	1	1	1	1	2	2	2
Sobic.K002600	blue	0.893982	1	1	1	1	1	2	2	2
Sobic.002G287700	blue	0.889636	5	3	4	4	4	6	7	9
Sobic.004G238200	blue	0.888287	8	11	9	13	19	22	21	21
Sobic.003G010400	blue	0.312503	2	1	3	2	1	2	2	3
Sobic.003G259200	blue	0.83199	1	1	2	2	2	2	3	3
Sobic.004G035000	blue	0.765222	2	1	1	2	2	3	2	3
Sobic.004G311200	blue	0.832048	2	1	1	2	2	2	3	3
Sobic.006G223800	blue	0.809682	1	2	1	2	2	2	3	3
Sobic.007G031300	blue	0.751756	2	1	2	1	2	2	3	3
Sobic.010G090700	blue	0.492544	2	1	1	3	2	2	3	2
Sobic.010G097200	blue	0.690905	2	1	1	2	3	2	2	3
Sobic.005G061700	blue	0.573639	16	5	16	12	22	25	22	17
Sobic.010G233200	blue	0.759278	25	38	17	51	45	50	65	61
Sobic.006G004500	blue	0.874575	15	14	13	11	15	23	30	26
Sobic.004G038800	blue	0.927529	7	8	6	6	10	12	15	15
Sobic.002G320100	blue	0.903208	30	17	19	21	32	37	46	48
Sobic.005G211200	blue	0.905021	8	7	8	8	11	18	16	15
Sobic.009G114400	blue	0.831671	6	7	4	8	13	10	11	14
Sobic.001G542600	blue	0.853604	6	4	5	6	7	6	12	10
Sobic.003G086400	blue	0.91349	13	11	13	10	14	20	26	25
Sobic.003G333900	blue	0.849169	7	4	6	10	11	9	12	15
Sobic.009G011600	blue	0.939564	6	6	7	6	7	9	13	14
Sobic.004G333800	blue	0.88905	11	15	14	16	29	29	29	30
Sobic.006G181500	blue	0.940546	7	9	8	9	15	17	17	19
Sobic.001G050200	blue	0.95791	8	8	6	9	12	15	16	18
Sobic.002G131700	blue	0.973411	11	12	15	15	18	23	25	32
Sobic.004G188600	blue	0.901413	4	5	5	6	9	11	11	10
Sobic.005G204400	blue	0.855441	5	4	3	5	8	8	10	8
Sobic.004G325200	blue	0.66748	10	10	7	10	17	14	9	21
Sobic.002G031600	blue	0.888565	4	3	2	3	5	5	6	7
Sobic.002G038300	blue	0.847946	3	3	3	6	5	5	8	7
Sobic.002G135100	blue	0.672965	5	3	5	2	5	5	8	7
Sobic.003G044000	blue	0.588872	3	1	2	2	2	2	4	3
Sobic.003G105000	blue	0.825478	9	6	8	6	9	8	12	17
Sobic.007G220000	blue	0.662475	5	6	7	7	6	14	7	11
Sobic.006G155500	blue	0.659863	10	8	4	10	8	8	16	14
Sobic.007G168200	blue	0.900799	26	24	16	29	33	32	49	54
Sobic.004G278400	blue	0.468226	16	9	8	10	6	15	20	14
Sobic.001G323000	blue	0.955251	14	15	14	13	23	27	26	35
Sobic.001G081200	blue	0.942968	8	8	9	12	14	16	22	19
Sobic.003G415600	blue	0.84997	11	9	13	8	13	18	24	20
Sobic.007G107900	blue	0.695082	9	6	10	4	8	11	15	14
Sobic.002G236000	blue	0.649586	21	13	5	17	15	20	24	27
Sobic.001G361600	blue	0.834019	4	5	5	4	10	9	10	9
Sobic.001G043600	blue	0.895649	9	9	7	10	17	14	21	18
Sobic.001G346100	blue	0.818507	3	5	7	6	9	7	10	12
Sobic.006G200500	blue	0.807877	9	8	9	11	15	20	22	14
Sobic.006G126200	blue	0.84273	9	12	9	10	15	19	25	17
Sobic.010G013900	blue	0.888256	10	12	10	10	23	19	22	24
Sobic.001G008100	blue	0.94662	15	15	15	13	25	24	27	37
Sobic.005G015600	blue	0.874736	3	3	5	6	6	6	9	9
Sobic.001G479100	blue	0.839996	3	3	4	4	6	8	8	6
Sobic.006G072700	blue	0.841993	13	21	15	16	28	36	37	31
Sobic.004G146200	blue	0.318776	3	1	4	2	4	2	4	3
Sobic.006G114900	blue	0.599803	3	2	2	2	2	5	4	3
Sobic.010G109300	blue	0.866449	4	4	6	6	6	8	12	9
Sobic.007G135800	blue	0.750946	44	21	21	28	30	41	62	49
Sobic.003G325900	blue	0.644823	2	1	2	1	3	3	2	3
Sobic.006G156800	blue	0.848329	1	1	2	2	2	3	3	3
Sobic.008G050400	blue	0.903276	2	3	3	3	5	6	6	6
Sobic.009G214000	blue	0.713073	4	3	4	2	3	5	7	6
Sobic.010G148400	blue	0.723563	2	1	2	2	2	2	2	4
Sobic.001G360000	blue	0.845904	6	4	6	7	8	14	10	11
Sobic.001G389400	blue	0.744367	29	17	18	15	19	24	30	44
Sobic.002G276000	blue	0.459922	3	2	7	3	6	5	4	6
Sobic.002G368900	blue	0.8313	2	1	2	2	2	2	3	4
Sobic.002G383900	blue	0.869672	4	2	3	3	6	5	6	7
Sobic.006G067400	blue	0.816286	1	1	2	2	3	3	3	3
Sobic.008G146400	blue	0.816286	1	1	2	2	3	3	3	3
Sobic.002G157200	blue	0.78505	46	23	24	27	29	40	55	63
Sobic.004G186100	blue	0.846595	11	7	7	6	11	11	17	17
Sobic.007G097900	blue	0.858994	10	9	7	8	17	18	20	17
Sobic.003G438900	blue	0.828868	6	7	5	6	13	14	12	12
Sobic.005G178700	blue	0.958981	11	12	9	11	16	16	21	27
Sobic.001G161400	blue	0.867108	11	6	10	11	15	14	23	19
Sobic.003G238700	blue	0.85991	4	2	3	5	6	7	6	8
Sobic.007G197400	blue	0.940164	3	4	3	4	6	6	6	9
Sobic.010G000700	blue	0.753962	12	10	6	10	15	12	12	23
Sobic.006G266700	blue	0.780249	2	2	3	3	5	5	6	4
Sobic.007G026400	blue	0.76414	3	1	3	3	5	5	5	5
Sobic.007G181600	blue	0.797646	19	13	17	20	14	29	23	39
Sobic.002G117200	blue	0.846684	4	5	3	4	6	5	6	10
Sobic.001G276300	blue	0.757929	12	13	20	20	13	18	26	35
Sobic.004G229100	blue	0.883728	20	13	22	14	23	31	36	40
Sobic.001G159300	blue	0.598694	2	2	2	4	4	2	3	5
Sobic.009G068300	blue	0.924751	2	2	2	2	3	4	5	4
Sobic.004G078100	blue	0.894179	9	10	6	8	15	15	19	19
Sobic.004G278200	blue	0.723094	60	26	60	54	50	52	96	102
Sobic.005G044800	blue	0.971661	13	14	15	17	24	27	35	34
Sobic.010G170400	blue	0.83107	4	3	4	5	4	4	7	9
Sobic.010G088600	blue	0.819725	21	15	14	12	16	20	30	35
Sobic.001G043900	blue	0.912951	5	7	7	9	12	12	17	15
Sobic.009G132800	blue	0.872326	11	9	7	7	16	14	19	20
Sobic.003G343400	blue	0.96096	27	23	19	25	35	43	53	56
Sobic.004G291000	blue	0.85126	12	9	12	8	11	14	17	25
Sobic.009G179300	blue	0.504192	18	15	8	23	24	12	18	32
Sobic.003G184600	blue	0.958368	3	3	3	4	5	6	8	7
Sobic.003G258900	blue	0.884343	32	41	35	40	68	85	88	73
Sobic.003G244700	blue	0.887212	19	13	12	18	29	36	32	34
Sobic.005G106200	blue	0.898695	11	7	8	7	13	13	19	19
Sobic.001G031300	blue	0.842723	4	5	4	6	6	7	12	8
Sobic.004G319000	blue	0.943565	9	14	12	14	20	21	25	31
Sobic.006G075600	blue	0.829638	3	2	5	4	6	7	8	7
Sobic.001G057200	blue	0.915549	6	5	4	4	7	9	9	12
Sobic.001G327900	blue	0.405648	1	0	1	1	1	1	1	1
Sobic.002G004000	blue	0.808217	1	1	2	1	2	2	2	3
Sobic.002G176800	blue	0.405648	1	0	1	1	1	1	1	1
Sobic.003G051400	blue	0.405648	1	0	1	1	1	1	1	1
Sobic.003G259800	blue	0.405648	1	0	1	1	1	1	1	1
Sobic.003G291300	blue	0.405648	1	0	1	1	1	1	1	1
Sobic.003G333200	blue	0.564013	1	1	2	2	1	2	3	2
Sobic.004G024500	blue	0.808217	1	1	2	1	2	2	2	3
Sobic.004G044800	blue	0.405648	1	0	1	1	1	1	1	1
Sobic.004G052100	blue	0.405648	1	0	1	1	1	1	1	1
Sobic.004G128800	blue	0.405648	1	0	1	1	1	1	1	1
Sobic.004G241200	blue	0.405648	1	0	1	1	1	1	1	1
Sobic.005G021000	blue	0.482147	2	1	2	1	1	2	3	2
Sobic.005G143100	blue	0.405648	1	0	1	1	1	1	1	1
Sobic.006G206600	blue	0.936212	2	2	2	3	4	5	5	5
Sobic.006G212000	blue	0.405648	1	0	1	1	1	1	1	1
Sobic.007G029900	blue	0.405648	1	0	1	1	1	1	1	1
Sobic.007G156100	blue	0.405648	1	0	1	1	1	1	1	1
Sobic.007G206300	blue	0.831248	2	3	3	2	4	3	5	6
Sobic.009G079400	blue	0.405648	1	0	1	1	1	1	1	1
Sobic.009G137300	blue	0.405648	1	0	1	1	1	1	1	1
Sobic.009G170800	blue	0.405648	1	0	1	1	1	1	1	1
Sobic.010G049300	blue	0.405648	1	0	1	1	1	1	1	1
Sobic.010G100200	blue	0.405648	1	0	1	1	1	1	1	1
Sobic.002G159200	blue	0.935976	34	39	25	42	52	55	76	85
Sobic.004G163800	blue	0.872705	9	12	11	12	19	26	26	21
Sobic.005G202000	blue	0.879263	8	9	8	8	17	12	20	18
Sobic.004G053700	blue	0.870768	8	13	11	12	18	27	21	24
Sobic.003G269300	blue	0.738321	18	11	14	14	15	35	23	24
Sobic.001G119800	blue	0.884367	7	8	8	12	11	10	19	19
Sobic.003G438200	blue	0.813973	9	5	4	5	7	8	11	13
Sobic.003G119900	blue	0.911888	4	3	5	4	8	8	8	10
Sobic.006G082600	blue	0.841093	17	23	18	21	32	47	47	35
Sobic.004G344800	blue	0.856239	43	54	52	36	83	106	107	101
Sobic.004G091200	blue	0.850485	9	16	11	10	22	25	24	27
Sobic.005G048700	blue	0.899749	4	3	3	3	6	7	8	7
Sobic.010G199800	blue	0.911414	23	21	17	23	23	26	37	52
Sobic.003G424300	blue	0.878247	7	5	6	7	13	15	14	13
Sobic.004G357300	blue	0.798646	5	4	4	4	11	8	8	9
Sobic.002G430200	blue	0.847652	9	11	10	6	14	17	21	21
Sobic.009G255300	blue	0.886279	14	14	14	15	26	31	37	27
Sobic.007G216700	blue	0.849399	5	7	4	6	9	8	14	11
Sobic.002G265300	blue	0.900214	9	8	10	13	15	16	26	19
Sobic.006G196900	blue	0.807148	5	9	11	15	14	13	19	23
Sobic.001G393800	blue	0.869571	16	22	15	16	26	31	45	34
Sobic.001G330000	blue	0.558056	28	16	13	22	16	15	27	40
Sobic.001G171900	blue	0.845449	3	3	3	4	8	5	7	7
Sobic.001G536700	blue	0.912635	3	3	4	3	5	7	8	7
Sobic.002G251400	blue	0.912635	3	3	4	3	5	7	8	7
Sobic.010G110000	blue	0.802	16	21	19	14	20	43	33	35
Sobic.009G175800	blue	0.852147	3	2	4	5	4	6	8	7
Sobic.003G196700	blue	0.856478	3	4	3	5	4	7	9	7
Sobic.003G262400	blue	0.90583	22	18	16	17	27	28	47	39
Sobic.001G355500	blue	0.908269	3	2	2	2	4	4	4	6
Sobic.001G052200	blue	0.703357	5	2	3	4	7	4	5	8
Sobic.001G061800	blue	0.912958	7	9	10	12	18	19	24	21
Sobic.002G179100	blue	0.912699	4	3	5	5	6	10	8	10
Sobic.007G018700	blue	0.827658	23	17	17	22	27	31	53	32
Sobic.002G342800	blue	0.753238	17	6	10	10	16	14	16	26
Sobic.004G301700	blue	0.786131	23	30	12	28	39	30	52	53
Sobic.001G064800	blue	0.782286	48	21	23	33	33	38	52	72
Sobic.003G327500	blue	0.511156	8	5	7	11	7	18	11	9
Sobic.008G117200	blue	0.899736	60	37	34	48	63	82	111	98
Sobic.003G376800	blue	0.906699	3	3	2	3	6	5	6	7
Sobic.009G169200	blue	0.936167	2	3	3	3	5	6	6	7
Sobic.010G197200	blue	0.873378	4	6	7	6	12	9	11	15
Sobic.003G373800	blue	0.885173	3	3	5	6	7	7	7	11
Sobic.004G247100	blue	0.920646	5	4	3	4	6	9	8	10
Sobic.004G268000	blue	0.957445	25	26	22	30	37	39	64	60
Sobic.001G513800	blue	0.925986	3	4	3	3	6	6	8	8
Sobic.003G021400	blue	0.838759	3	4	2	4	7	6	8	7
Sobic.007G203300	blue	0.981494	20	25	23	26	34	38	50	62
Sobic.001G514800	blue	0.797409	6	7	14	15	15	19	25	20
Sobic.005G004200	blue	0.834806	5	6	4	6	11	9	14	10
Sobic.001G016600	blue	0.784334	3	4	3	4	8	7	9	6
Sobic.003G107800	blue	0.650424	3	1	1	3	3	4	4	3
Sobic.005G022800	blue	0.945265	4	3	3	4	6	7	9	8
Sobic.006G254800	blue	0.881933	3	2	2	3	4	6	6	5
Sobic.010G079800	blue	0.949555	3	2	2	3	4	5	6	6
Sobic.001G202500	blue	0.911142	6	7	6	6	12	14	16	14
Sobic.003G414600	blue	0.903892	5	5	5	8	11	11	15	12
Sobic.001G304900	blue	0.911256	3	4	4	3	7	7	8	9
Sobic.002G191100	blue	0.869228	3	4	3	4	7	8	9	7
Sobic.004G182800	blue	0.882227	12	12	10	10	16	25	28	22
Sobic.008G081900	blue	0.947287	19	23	18	20	31	38	51	47
Sobic.009G142500	blue	0.866129	13	8	13	12	12	14	24	27
Sobic.003G146500	blue	0.990312	4	4	4	5	7	8	10	11
Sobic.004G129500	blue	0.930827	4	4	3	4	8	7	8	10
Sobic.004G327400	blue	0.862936	7	8	8	8	13	17	21	14
Sobic.003G322700	blue	0.966132	11	13	10	14	18	25	28	30
Sobic.004G167500	blue	0.935268	3	3	4	4	4	7	6	9
Sobic.005G004000	blue	0.679622	2	1	2	2	4	3	2	4
Sobic.007G197700	blue	0.723535	4	2	4	3	8	7	5	7
Sobic.001G127800	blue	0.83712	20	24	38	56	50	50	69	80
Sobic.002G140600	blue	0.75537	12	20	14	32	21	21	39	39
Sobic.008G188600	blue	0.932338	4	3	3	3	6	7	8	8
Sobic.001G350700	blue	0.837459	18	31	19	26	54	54	53	53
Sobic.007G220900	blue	0.955096	15	16	16	13	22	27	35	39
Sobic.006G160300	blue	0.859565	3	4	2	3	6	7	7	7
Sobic.008G123100	blue	0.626195	4	3	3	7	4	5	4	9
Sobic.007G209600	blue	0.800795	11	12	11	10	19	20	31	18
Sobic.002G293900	blue	0.940737	2	3	3	4	5	6	6	8
Sobic.003G275300	blue	0.735887	10	14	21	17	12	19	24	36
Sobic.001G286600	blue	0.877857	10	10	6	9	14	13	14	24
Sobic.001G191600	blue	0.933861	62	45	39	46	75	94	116	120
Sobic.004G028400	blue	0.866197	34	20	25	21	34	37	39	67
Sobic.001G240300	blue	0.793773	5	5	6	6	7	5	8	14
Sobic.004G002000	blue	0.833741	3	1	2	3	4	5	5	5
Sobic.004G186500	blue	0.663984	8	8	10	13	8	8	13	22
Sobic.006G058300	blue	0.932124	6	7	5	5	9	12	13	15
Sobic.006G027000	blue	0.93649	23	31	24	24	35	39	46	70
Sobic.007G226800	blue	0.89965	7	7	9	6	14	17	15	19
Sobic.002G324800	blue	0.885462	2	1	2	3	3	3	4	5
Sobic.005G022000	blue	0.887023	5	3	4	3	7	6	8	10
Sobic.006G137200	blue	0.823961	3	2	1	2	3	3	4	5
Sobic.006G217500	blue	0.837117	2	1	2	3	3	3	5	4
Sobic.010G097500	blue	0.737715	2	1	2	3	3	4	5	3
Sobic.001G061600	blue	0.762907	8	4	5	5	8	12	14	9
Sobic.001G258000	blue	0.779248	8	4	6	8	7	7	9	16
Sobic.003G205400	blue	0.849543	3	4	4	4	9	9	9	8
Sobic.004G253100	blue	0.909768	4	5	4	5	9	10	12	10
Sobic.006G125000	blue	0.819839	5	5	7	14	10	11	16	16
Sobic.001G314700	blue	0.83088	19	13	19	30	17	29	36	47
Sobic.004G154400	blue	0.792051	10	6	4	11	9	11	12	19
Sobic.004G017000	blue	0.837953	1	2	2	3	4	3	4	5
Sobic.004G204400	blue	0.811925	2	3	2	2	3	3	3	6
Sobic.001G537700	blue	0.890475	6	4	4	7	6	10	13	11
Sobic.004G047500	blue	0.936399	4	4	6	5	9	9	12	12
Sobic.001G349400	blue	0.924712	9	8	6	7	11	12	13	21
Sobic.001G081700	blue	0.59802	4	2	3	5	4	4	3	8
Sobic.010G168500	blue	0.872967	2	2	4	3	4	5	7	6
Sobic.001G083600	blue	0.959749	9	9	10	15	15	17	25	27
Sobic.004G039200	blue	0.944956	11	16	11	14	21	28	28	35
Sobic.001G031800	blue	0.87438	12	8	10	10	12	11	18	26
Sobic.007G210300	blue	0.930558	2	2	2	3	4	5	6	5
Sobic.003G104300	blue	0.856854	4	5	3	4	10	8	9	10
Sobic.003G274700	blue	0.689137	12	17	13	18	15	17	15	37
Sobic.003G061800	blue	0.964586	5	6	7	9	10	12	15	18
Sobic.002G263900	blue	0.9214	4	5	5	6	9	9	14	11
Sobic.004G315600	blue	0.309425	11	3	14	13	11	5	18	13
Sobic.005G211300	blue	0.932146	3	2	2	3	4	6	6	6
Sobic.003G414300	blue	0.946934	12	9	10	16	17	20	30	28
Sobic.001G450600	blue	0.848631	9	6	6	10	8	10	19	16
Sobic.003G351700	blue	0.871385	9	13	13	17	22	19	19	36
Sobic.002G114600	blue	0.846386	4	2	3	4	4	4	8	7
Sobic.002G368000	blue	0.821307	17	13	7	15	17	27	33	27
Sobic.008G112800	blue	0.924668	4	7	6	7	11	13	14	16
Sobic.001G043700	blue	0.702907	1	1	2	1	2	3	3	2
Sobic.001G417600	blue	0.860507	4	2	2	3	3	4	5	7
Sobic.002G144200	blue	0.664583	1	1	2	2	1	3	2	3
Sobic.003G230700	blue	0.702907	1	1	2	1	2	3	3	2
Sobic.005G066700	blue	0.85086	2	1	1	1	2	2	3	3
Sobic.008G151000	blue	0.486381	1	1	2	2	2	3	1	3
Sobic.004G270500	blue	0.769937	9	8	5	13	14	9	14	22
Sobic.001G010800	blue	0.911509	8	8	9	6	14	16	20	20
Sobic.001G421400	blue	0.883045	20	25	20	26	34	43	65	43
Sobic.004G232900	blue	0.595089	2	3	4	2	3	2	5	6
Sobic.004G082700	blue	0.871595	1	2	1	2	3	3	3	4
Sobic.004G347300	blue	0.921897	3	3	2	4	6	5	7	8
Sobic.003G287500	blue	0.834538	4	2	3	5	4	5	5	9
Sobic.002G370500	blue	0.933827	20	22	16	17	36	38	42	53
Sobic.007G056500	blue	0.920567	9	12	8	8	15	19	19	26
Sobic.009G156900	blue	0.579433	17	8	14	18	10	16	33	20
Sobic.005G149300	blue	0.858136	3	3	4	5	9	7	10	8
Sobic.010G116500	blue	0.937783	9	6	7	8	8	13	15	20
Sobic.004G297300	blue	0.837259	24	28	28	27	44	54	78	46
Sobic.009G055600	blue	0.888184	6	8	6	8	9	8	12	19
Sobic.001G508100	blue	0.922222	21	23	19	21	25	27	36	58
Sobic.001G371100	blue	0.89904	19	34	33	36	61	67	74	81
Sobic.009G117300	blue	0.892705	19	18	11	13	26	31	38	40
Sobic.001G399100	blue	0.852159	7	7	7	8	10	9	9	20
Sobic.002G272700	blue	0.534339	59	57	23	54	36	48	53	108
Sobic.006G193400	blue	0.864618	3	3	6	5	9	9	11	10
Sobic.002G278500	blue	0.831388	54	71	115	137	159	201	150	249
Sobic.004G349000	blue	0.658797	40	29	25	35	38	57	87	40
Sobic.001G338100	blue	0.659353	6	3	8	5	9	7	6	14
Sobic.006G053700	blue	0.695241	9	4	4	7	5	7	8	14
Sobic.004G336600	blue	0.941535	21	18	20	18	38	34	37	57
Sobic.006G025000	blue	0.8588	7	3	4	5	7	7	8	13
Sobic.003G197300	blue	0.832291	9	14	16	19	18	26	19	39
Sobic.010G132600	blue	0.917167	10	13	11	14	22	31	31	28
Sobic.006G261700	blue	0.982747	16	17	20	23	26	31	41	53
Sobic.004G085300	blue	0.862306	7	8	7	10	15	18	23	15
Sobic.003G442200	blue	0.81709	14	6	7	7	10	13	19	20
Sobic.009G231900	blue	0.831423	3	3	3	5	6	7	10	6
Sobic.003G219400	blue	0.969933	12	14	10	15	20	24	26	37
Sobic.001G359800	blue	0.769895	7	7	6	9	9	7	9	19
Sobic.001G214300	blue	0.908277	15	21	16	23	28	43	51	41
Sobic.007G178500	blue	0.732314	7	8	10	17	12	10	14	25
Sobic.002G400400	blue	0.87799	3	5	7	5	7	11	11	13
Sobic.003G191700	blue	0.840438	7	11	7	12	22	24	22	21
Sobic.001G532900	blue	0.865259	1	1	1	1	2	2	3	2
Sobic.002G145500	blue	0.429564	2	1	2	1	1	1	2	3
Sobic.002G162400	blue	0.960601	1	1	1	1	2	2	2	3
Sobic.002G247000	blue	0.745862	1	1	2	1	1	2	2	3
Sobic.002G305100	blue	0.960601	1	1	1	1	2	2	2	3
Sobic.002G329500	blue	0.728414	1	1	1	2	1	2	3	2
Sobic.003G354300	blue	0.865259	1	1	1	1	2	2	3	2
Sobic.006G055100	blue	0.865259	1	1	1	1	2	2	3	2
Sobic.008G168000	blue	0.865259	1	1	1	1	2	2	3	2
Sobic.009G035000	blue	0.960601	1	1	1	1	2	2	2	3
Sobic.009G042600	blue	0.823756	1	1	1	2	1	2	2	3
Sobic.002G281400	blue	0.858249	2	3	2	3	4	3	4	7
Sobic.009G014400	blue	0.727157	4	2	2	3	3	4	3	7
Sobic.002G158700	blue	0.937955	12	15	12	16	22	29	39	32
Sobic.003G291600	blue	0.598466	14	16	17	34	11	36	25	39
Sobic.005G073500	blue	0.906498	1	1	2	2	2	3	3	4
Sobic.009G038700	blue	0.855542	2	4	3	3	4	7	5	8
Sobic.003G219100	blue	0.952161	7	6	9	7	11	14	19	19
Sobic.002G187700	blue	0.916958	30	22	19	31	55	62	56	71
Sobic.004G076700	blue	0.916886	6	8	4	8	10	12	15	18
Sobic.010G194900	blue	0.740837	45	30	27	52	31	38	80	84
Sobic.006G195200	blue	0.944909	9	8	6	7	11	13	15	22
Sobic.005G056400	blue	0.834597	52	40	55	28	53	87	86	120
Sobic.007G096200	blue	0.944203	2	2	3	3	4	6	5	7
Sobic.007G034400	blue	0.956377	15	19	15	20	33	32	46	47
Sobic.001G530800	blue	0.873005	22	26	23	18	37	36	34	66
Sobic.007G067700	blue	0.898488	8	15	9	12	15	24	27	28
Sobic.001G203900	blue	0.934999	32	42	35	39	66	78	107	90
Sobic.009G117400	blue	0.927339	15	18	11	14	26	32	37	40
Sobic.004G248400	blue	0.926899	3	2	2	2	4	4	6	6
Sobic.005G173200	blue	0.786054	3	6	4	3	6	5	7	11
Sobic.004G357200	blue	0.818476	6	9	5	9	19	16	19	16
Sobic.006G214500	blue	0.860365	9	13	8	12	16	24	30	21
Sobic.003G401400	blue	0.994074	43	40	43	50	73	84	110	126
Sobic.002G245900	blue	0.935191	2	1	2	2	3	3	4	5
Sobic.003G244300	blue	0.834484	1	2	2	2	4	3	3	5
Sobic.006G085400	blue	0.612555	2	1	2	3	4	2	5	3
Sobic.001G466200	blue	0.904642	2	3	2	3	5	6	7	6
Sobic.001G528600	blue	0.688836	2	1	2	1	3	2	2	4
Sobic.002G343100	blue	0.858309	1	2	1	2	2	2	3	4
Sobic.004G339700	blue	0.866713	2	3	3	2	5	6	7	6
Sobic.006G119400	blue	0.904642	2	3	2	3	5	6	7	6
Sobic.008G150400	blue	0.820409	1	1	2	2	2	3	2	4
Sobic.010G113000	blue	0.843965	45	46	30	44	45	46	96	101
Sobic.007G162500	blue	0.82731	3	1	2	3	3	3	4	6
Sobic.003G087200	blue	0.953744	20	22	21	26	31	55	56	56
Sobic.001G543300	blue	0.952334	19	26	29	30	45	50	69	71
Sobic.004G358900	blue	0.828409	11	10	7	9	18	14	13	27
Sobic.003G034500	blue	0.830895	21	22	11	41	37	41	48	62
Sobic.001G081900	blue	0.831058	6	6	7	7	11	19	10	15
Sobic.002G334900	blue	0.885853	4	4	8	8	8	9	13	16
Sobic.007G102700	blue	0.844945	18	21	14	17	37	36	53	36
Sobic.007G161500	blue	0.863908	7	7	7	9	14	20	11	20
Sobic.006G263000	blue	0.937873	12	11	8	9	18	20	25	29
Sobic.007G171800	blue	0.94203	15	11	13	11	23	28	33	35
Sobic.003G347900	blue	0.753898	11	6	9	4	12	11	14	21
Sobic.004G246400	blue	0.840905	27	36	33	59	59	51	107	79
Sobic.009G069900	blue	0.903325	3	3	5	5	5	9	7	11
Sobic.001G190400	blue	0.936997	2	1	2	2	3	4	4	5
Sobic.006G149800	blue	0.875781	2	2	1	2	3	4	5	4
Sobic.008G004600	blue	0.932402	14	24	21	21	37	41	50	58
Sobic.004G351100	blue	0.939899	38	31	30	31	57	80	89	85
Sobic.001G054100	blue	0.832574	2	2	2	2	4	6	5	4
Sobic.002G305700	blue	0.878416	2	2	2	2	4	6	4	5
Sobic.010G116900	blue	0.832284	2	2	3	3	3	4	3	7
Sobic.001G444900	blue	0.917765	5	7	7	5	9	13	16	16
Sobic.001G305900	blue	0.835382	2	4	2	3	7	6	7	7
Sobic.005G120100	blue	0.87979	9	5	7	5	9	11	12	19
Sobic.001G298400	blue	0.869636	2	3	3	3	3	7	5	7
Sobic.003G262900	blue	0.709067	2	5	4	2	3	6	6	8
Sobic.010G028000	blue	0.876069	2	3	2	4	5	6	8	6
Sobic.004G101900	blue	0.932219	38	63	58	57	74	102	139	147
Sobic.008G190900	blue	0.866566	19	10	9	11	15	20	24	34
Sobic.003G425300	blue	0.948872	6	5	7	8	12	16	18	17
Sobic.009G099000	blue	0.867414	14	28	22	22	28	30	39	62
Sobic.001G303100	blue	0.827718	5	8	5	7	12	19	13	14
Sobic.005G020700	blue	0.918602	27	25	16	22	30	51	54	62
Sobic.001G097400	blue	0.907896	1	1	2	2	3	3	4	4
Sobic.002G253600	blue	0.891824	1	2	1	2	3	3	4	4
Sobic.002G271800	blue	0.876395	1	2	2	2	2	3	3	5
Sobic.003G214400	blue	0.695983	2	1	2	3	2	3	2	5
Sobic.004G167800	blue	0.778484	2	1	2	2	3	3	2	5
Sobic.004G174000	blue	0.70411	2	1	3	2	2	2	3	5
Sobic.005G164700	blue	0.946441	6	9	8	8	15	17	17	24
Sobic.001G154500	blue	0.944611	17	19	20	25	27	26	39	59
Sobic.001G426000	blue	0.78911	53	48	22	73	68	59	110	125
Sobic.006G102100	blue	0.923529	7	10	10	11	19	25	26	25
Sobic.001G098800	blue	0.915681	24	20	26	42	34	44	73	68
Sobic.001G383100	blue	0.910435	26	28	34	40	43	45	91	73
Sobic.004G290800	blue	0.869121	10	6	8	7	7	13	16	21
Sobic.004G242300	blue	0.936393	8	5	7	6	10	12	12	20
Sobic.002G249000	blue	0.880165	15	11	9	15	12	23	21	35
Sobic.001G051800	blue	0.810283	7	14	10	23	21	20	22	37
Sobic.002G020900	blue	0.803745	15	15	24	25	41	41	25	57
Sobic.001G004700	blue	0.91233	2	2	3	2	4	4	4	7
Sobic.005G008600	blue	0.965554	2	2	2	2	4	5	5	6
Sobic.002G016600	blue	0.939891	2	3	2	3	5	5	7	7
Sobic.001G322900	blue	0.960542	3	3	2	4	5	6	7	9
Sobic.003G234800	blue	0.970252	5	4	4	4	6	8	9	13
Sobic.003G092800	blue	0.879191	4	5	7	6	7	15	13	13
Sobic.005G064800	blue	0.76497	11	21	28	35	24	30	57	53
Sobic.003G002700	blue	0.927424	6	8	8	8	14	19	22	19
Sobic.004G183400	blue	0.87	55	28	32	32	45	54	89	97
Sobic.006G130000	blue	0.83117	32	25	29	45	24	51	59	86
Sobic.003G008900	blue	0.767286	21	15	17	10	18	27	22	45
Sobic.001G477900	blue	0.960443	9	9	10	8	15	15	20	28
Sobic.001G252500	blue	0.917076	4	4	4	6	8	9	14	10
Sobic.009G240000	blue	0.945737	4	3	5	6	6	7	10	13
Sobic.009G148900	blue	0.725255	10	7	10	15	8	10	16	26
Sobic.002G255200	blue	0.863441	28	12	21	18	35	29	50	55
Sobic.003G247900	blue	0.840029	13	14	8	12	18	15	18	35
Sobic.002G210200	blue	0.859445	26	18	20	15	29	31	31	60
Sobic.001G493400	blue	0.869687	3	7	6	6	11	12	11	17
Sobic.003G404200	blue	0.796104	79	35	57	45	57	78	144	119
Sobic.001G053200	blue	0.764055	72	43	39	33	47	61	77	127
Sobic.003G343500	blue	0.921693	5	7	7	11	11	13	21	19
Sobic.002G354600	blue	0.824802	3	4	3	4	8	6	11	7
Sobic.006G022400	blue	0.845991	4	3	2	4	9	8	7	9
Sobic.009G046800	blue	0.933361	12	22	16	20	29	37	46	51
Sobic.004G185600	blue	0.887588	7	6	4	4	9	9	12	16
Sobic.005G115600	blue	0.779516	4	6	13	5	13	15	15	19
Sobic.006G158200	blue	0.651584	8	2	7	7	8	15	7	14
Sobic.004G047200	blue	0.949419	26	31	33	32	64	75	87	88
Sobic.010G089500	blue	0.907177	73	58	82	49	123	121	164	201
Sobic.003G121600	blue	0.799529	17	20	21	23	30	64	37	39
Sobic.003G391500	blue	0.749927	3	2	3	2	5	8	5	5
Sobic.009G102600	blue	0.915701	5	3	3	3	7	7	8	11
Sobic.003G123000	blue	0.922629	22	25	18	20	31	31	38	66
Sobic.003G401200	blue	0.907088	26	31	28	35	49	71	94	65
Sobic.002G089700	blue	0.83687	10	8	4	8	16	12	15	23
Sobic.004G058000	blue	0.429891	10	17	12	10	11	13	9	30
Sobic.002G009900	blue	0.926879	11	6	7	9	11	13	16	25
Sobic.006G185900	blue	0.938294	12	14	22	19	27	37	36	52
Sobic.004G206300	blue	0.907	6	8	5	5	12	11	14	19
Sobic.005G034600	blue	0.933603	9	6	9	7	14	19	22	22
Sobic.010G183400	blue	0.834084	2	4	2	4	7	7	9	7
Sobic.009G028100	blue	0.851027	2	2	2	1	4	4	5	5
Sobic.006G043600	blue	0.927711	32	22	19	29	30	55	65	70
Sobic.001G403600	blue	0.811289	23	21	40	59	36	45	76	88
Sobic.006G207500	blue	0.952887	14	16	12	14	19	21	33	42
Sobic.009G113000	blue	0.880093	4	6	3	4	7	11	12	11
Sobic.010G003300	blue	0.975095	5	4	4	5	7	11	10	14
Sobic.001G163300	blue	0.83735	4	4	7	13	10	14	18	16
Sobic.002G058600	blue	0.838291	2	1	2	2	2	2	3	5
Sobic.003G086300	blue	0.769407	1	2	1	3	2	2	4	4
Sobic.001G368300	blue	0.972651	9	7	7	11	15	17	24	25
Sobic.003G094200	blue	0.829528	4	7	5	12	8	9	15	18
Sobic.001G141700	blue	0.864814	2	3	4	4	8	8	10	8
Sobic.004G174900	blue	0.792526	31	17	18	31	43	48	77	42
Sobic.003G007200	blue	0.695747	11	3	10	11	25	23	16	20
Sobic.003G033200	blue	0.885436	2	3	2	3	7	6	7	7
Sobic.006G224700	blue	0.840019	2	3	2	3	7	7	7	6
Sobic.001G186900	blue	0.924811	1	2	2	2	3	4	5	5
Sobic.002G360000	blue	0.613323	2	0	1	1	2	2	2	2
Sobic.002G395200	blue	0.835755	1	1	1	1	1	2	3	2
Sobic.003G096900	blue	0.73891	1	1	1	1	2	2	1	3
Sobic.003G347600	blue	0.693812	1	1	1	2	1	1	2	3
Sobic.003G419800	blue	0.771457	1	1	1	1	1	3	2	2
Sobic.004G143000	blue	0.92485	2	2	1	2	3	4	5	5
Sobic.005G013000	blue	0.829533	1	1	1	1	2	1	2	3
Sobic.001G447900	blue	0.896296	10	10	7	6	12	16	18	26
Sobic.001G239100	blue	0.845175	3	1	1	2	3	3	4	5
Sobic.003G321700	blue	0.873109	79	65	55	45	68	101	131	182
Sobic.003G054200	blue	0.973948	31	29	31	44	49	51	83	102
Sobic.003G324600	blue	0.706654	4	4	4	5	5	5	4	12
Sobic.001G497600	blue	0.828205	1	1	1	1	2	3	3	2
Sobic.003G317400	blue	0.828205	1	1	1	1	2	3	3	2
Sobic.006G090700	blue	0.828205	1	1	1	1	2	3	3	2
Sobic.006G189100	blue	0.848398	1	1	1	1	3	2	2	3
Sobic.008G174200	blue	0.848398	1	1	1	1	3	2	2	3
Sobic.009G006600	blue	0.911029	1	1	1	1	2	3	2	3
Sobic.009G139200	blue	0.911029	1	1	1	1	2	3	2	3
Sobic.010G248500	blue	0.828205	1	1	1	1	2	3	3	2
Sobic.001G076900	blue	0.793776	6	2	2	6	5	7	7	11
Sobic.006G130300	blue	0.821825	19	13	18	19	26	55	29	39
Sobic.001G150600	blue	0.825273	2	3	3	3	6	9	7	6
Sobic.002G037800	blue	0.883669	4	3	3	2	4	7	7	9
Sobic.010G232900	blue	0.911041	3	3	2	3	7	6	6	9
Sobic.003G431000	blue	0.791231	2	1	4	4	5	4	5	8
Sobic.010G011900	blue	0.752174	2	1	2	5	6	6	6	5
Sobic.002G027700	blue	0.844294	2	1	3	4	3	4	5	7
Sobic.002G039100	blue	0.722806	4	1	2	3	4	5	3	7
Sobic.004G277000	blue	0.862454	2	2	2	3	3	7	5	5
Sobic.006G050400	blue	0.930026	7	7	5	7	12	13	21	17
Sobic.007G221000	blue	0.670508	9	1	3	7	10	9	13	10
Sobic.009G109700	blue	0.886543	13	14	8	11	21	29	21	37
Sobic.003G378600	blue	0.881914	11	9	16	13	25	39	31	32
Sobic.001G410500	blue	0.709619	8	4	4	7	4	6	13	13
Sobic.009G015100	blue	0.941288	24	23	24	22	40	65	68	65
Sobic.001G029400	blue	0.90718	4	4	3	4	9	10	12	10
Sobic.002G400600	blue	0.880306	11	6	9	7	9	13	21	23
Sobic.003G289600	blue	0.822765	20	11	11	8	16	20	27	37
Sobic.003G010600	blue	0.805805	4	5	4	10	8	7	16	12
Sobic.001G525500	blue	0.747783	14	4	8	10	10	11	14	25
Sobic.001G039700	blue	0.917604	34	28	20	28	49	71	85	75
Sobic.007G001000	blue	0.706825	5	5	5	7	7	13	5	15
Sobic.002G345800	blue	0.505401	76	40	47	148	58	53	97	143
Sobic.003G148800	blue	0.853642	4	3	3	4	3	6	10	8
Sobic.005G232000	blue	0.831211	3	1	4	4	4	5	8	8
Sobic.010G183300	blue	0.913144	3	4	2	3	6	6	9	9
Sobic.006G058400	blue	0.917718	3	2	3	3	3	7	6	8
Sobic.001G104300	blue	0.879735	1	1	1	2	3	3	4	3
Sobic.001G445200	blue	0.876938	2	1	1	1	3	3	3	4
Sobic.009G131600	blue	0.876938	2	1	1	1	3	3	3	4
Sobic.004G177500	blue	0.806921	8	2	4	4	6	9	9	13
Sobic.003G035900	blue	0.944429	3	3	5	4	5	8	8	12
Sobic.006G143000	blue	0.869364	6	7	5	7	15	8	16	19
Sobic.005G167800	blue	0.829947	10	11	12	11	26	38	27	25
Sobic.005G019700	blue	0.801138	68	52	53	34	71	75	79	163
Sobic.003G221800	blue	0.783321	3	6	11	17	14	17	19	26
Sobic.007G070300	blue	0.897396	1	2	1	2	3	3	3	5
Sobic.007G125500	blue	0.897873	2	3	3	2	3	5	5	8
Sobic.004G021300	blue	0.972851	74	52	62	72	84	115	139	212
Sobic.008G191000	blue	0.753929	6	4	9	9	6	7	12	19
Sobic.009G102900	blue	0.913619	5	10	9	9	17	16	20	28
Sobic.001G370100	blue	0.909597	5	8	7	7	10	15	22	17
Sobic.001G252800	blue	0.88156	23	38	28	28	63	74	53	99
Sobic.002G224800	blue	0.728698	17	10	14	9	11	13	22	35
Sobic.001G377100	blue	0.517817	1	1	1	3	3	1	2	3
Sobic.002G187200	blue	0.83147	2	1	1	1	2	2	2	4
Sobic.002G356600	blue	0.946965	1	1	1	1	2	3	3	3
Sobic.002G371000	blue	0.935407	4	2	4	4	5	6	9	11
Sobic.002G379800	blue	0.839061	1	1	1	1	3	3	2	3
Sobic.003G144000	blue	0.810017	1	3	2	2	6	5	5	6
Sobic.003G260200	blue	0.911567	2	2	3	3	3	5	4	8
Sobic.007G086800	blue	0.922857	3	2	4	5	5	6	10	10
Sobic.008G026600	blue	0.83147	2	1	1	1	2	2	2	4
Sobic.K026100	blue	0.6064	1	2	1	2	2	1	2	4
Sobic.001G523100	blue	0.831666	3	1	2	3	3	4	7	5
Sobic.004G069800	blue	0.58565	3	3	3	3	2	3	3	8
Sobic.006G239800	blue	0.993604	9	9	8	11	16	19	25	31
Sobic.001G320700	blue	0.807577	13	7	5	11	14	12	14	28
Sobic.003G276900	blue	0.906064	1	1	1	2	2	3	4	3
Sobic.006G155000	blue	0.906064	1	1	1	2	2	3	4	3
Sobic.010G210700	blue	0.936292	9	8	9	14	13	13	22	31
Sobic.004G334100	blue	0.868594	8	3	5	7	11	18	15	16
Sobic.007G135900	blue	0.713622	2	3	2	4	4	3	3	8
Sobic.003G361700	blue	0.906572	19	11	13	16	24	39	48	37
Sobic.001G243300	blue	0.885517	4	2	2	4	4	4	7	9
Sobic.009G183200	blue	0.943136	3	4	4	7	6	10	11	14
Sobic.007G158300	blue	0.983951	7	9	9	10	13	18	23	29
Sobic.010G033200	blue	0.790444	20	23	43	33	32	89	72	63
Sobic.001G202700	blue	0.612915	1	1	0	1	1	1	1	2
Sobic.002G252200	blue	0.612915	1	1	0	1	1	1	1	2
Sobic.002G313700	blue	0.95004	1	1	1	2	2	2	3	4
Sobic.002G319000	blue	0.612915	1	1	0	1	1	1	1	2
Sobic.002G428400	blue	0.612915	1	1	0	1	1	1	1	2
Sobic.003G059100	blue	0.86038	2	2	1	2	3	4	6	4
Sobic.003G345600	blue	0.646338	1	0	1	1	1	1	1	2
Sobic.003G436000	blue	0.612915	1	1	0	1	1	1	1	2
Sobic.006G135200	blue	0.893938	1	1	1	1	3	3	3	3
Sobic.009G026700	blue	0.524939	1	0	1	1	1	1	2	1
Sobic.009G141900	blue	0.612915	1	1	0	1	1	1	1	2
Sobic.010G024500	blue	0.870701	1	2	1	1	2	2	3	4
Sobic.010G217300	blue	0.442391	1	0	1	1	1	2	1	1
Sobic.003G138600	blue	0.697983	7	10	4	5	12	8	9	20
Sobic.007G146700	blue	0.913519	13	11	6	13	20	21	32	34
Sobic.002G137300	blue	0.956047	14	17	21	24	27	32	54	58
Sobic.003G028900	blue	0.967468	12	13	16	18	19	25	30	49
Sobic.009G224700	blue	0.81369	2	1	2	1	4	3	3	5
Sobic.003G311000	blue	0.844387	5	2	2	2	5	6	8	8
Sobic.006G215000	blue	0.916031	5	5	4	8	7	8	16	15
Sobic.009G255100	blue	0.879937	24	16	13	19	22	53	38	52
Sobic.001G060500	blue	0.851185	1	1	2	3	5	4	5	5
Sobic.003G010900	blue	0.89874	1	2	2	2	4	4	6	5
Sobic.001G076700	blue	0.795973	2	1	2	1	4	5	4	4
Sobic.009G066600	blue	0.762829	3	2	2	1	2	3	4	6
Sobic.001G107300	blue	0.847956	1	2	1	2	4	3	5	4
Sobic.002G171400	blue	0.833254	1	1	1	1	1	1	2	3
Sobic.003G012300	blue	0.5757	1	1	1	1	1	3	1	2
Sobic.003G098900	blue	0.635656	1	1	1	1	2	1	1	3
Sobic.004G033800	blue	0.735634	1	1	1	1	1	1	3	2
Sobic.005G021600	blue	0.835317	1	1	2	3	2	4	5	4
Sobic.005G029900	blue	0.861961	1	1	2	2	4	3	5	4
Sobic.006G126400	blue	0.833254	1	1	1	1	1	1	2	3
Sobic.008G037400	blue	0.739698	1	1	1	1	1	2	1	3
Sobic.010G011700	blue	0.799612	3	1	1	2	2	4	5	4
Sobic.010G099300	blue	0.76414	1	0	1	1	2	2	2	2
Sobic.K035000	blue	0.39363	1	2	1	1	1	1	1	3
Sobic.002G038600	blue	0.912456	4	3	2	3	4	5	6	10
Sobic.002G128400	blue	0.752582	3	5	1	3	5	4	7	9
Sobic.006G090300	blue	0.627377	3	1	7	2	6	4	6	8
Sobic.004G200800	blue	0.581337	3	4	5	3	5	5	3	11
Sobic.006G095100	blue	0.891458	6	5	4	6	12	13	19	13
Sobic.008G007000	blue	0.896119	4	3	3	2	4	6	7	10
Sobic.003G019200	blue	0.695426	136	66	131	175	81	178	169	350
Sobic.009G225200	blue	0.894076	6	9	4	9	15	18	23	21
Sobic.001G161200	blue	0.84524	71	121	156	273	229	238	341	476
Sobic.002G132400	blue	0.904884	5	9	6	10	12	18	25	20
Sobic.010G090300	blue	0.938871	26	18	31	35	35	43	72	86
Sobic.002G379200	blue	0.837899	6	9	12	12	22	15	16	33
Sobic.006G065300	blue	0.958279	3	3	2	3	6	6	7	10
Sobic.001G081400	blue	0.981996	7	6	6	7	11	11	15	23
Sobic.006G164300	blue	0.919962	24	19	32	25	31	47	79	69
Sobic.001G404900	blue	0.894632	1	2	2	2	4	5	6	5
Sobic.001G449000	blue	0.878966	2	2	2	2	4	7	6	5
Sobic.006G134100	blue	0.825205	32	19	13	18	22	31	38	64
Sobic.002G337500	blue	0.660922	11	16	29	29	11	28	38	55
Sobic.001G206400	blue	0.855602	5	4	5	7	5	6	9	16
Sobic.002G014600	blue	0.877769	1	2	1	1	3	3	4	4
Sobic.003G291700	blue	0.706298	1	1	3	2	2	3	2	5
Sobic.003G116900	blue	0.915491	26	17	15	16	23	38	41	62
Sobic.001G478700	blue	0.850089	10	5	5	4	9	11	13	20
Sobic.001G228400	blue	0.796572	16	7	7	9	15	19	33	20
Sobic.003G091900	blue	0.784531	4	2	2	2	4	3	4	8
Sobic.001G453500	blue	0.868143	1	2	2	2	5	5	6	5
Sobic.001G511900	blue	0.907786	2	2	2	3	3	3	7	6
Sobic.001G398700	blue	0.834831	12	4	6	12	9	14	17	26
Sobic.010G073200	blue	0.966547	50	71	48	75	105	141	173	212
Sobic.002G233000	blue	0.868883	2	2	2	2	4	3	3	7
Sobic.006G189000	blue	0.828393	1	1	2	3	4	4	6	4
Sobic.010G060200	blue	0.912633	2	2	3	3	6	7	9	7
Sobic.005G045000	blue	0.961	5	7	7	11	12	17	19	26
Sobic.004G096300	blue	0.782817	19	15	19	31	28	70	33	46
Sobic.010G018900	blue	0.898721	3	3	4	2	7	7	8	11
Sobic.002G203000	blue	0.863982	9	13	12	16	26	46	32	32
Sobic.006G269400	blue	0.83943	6	3	3	4	5	6	6	13
Sobic.009G117000	blue	0.916276	4	2	3	3	6	9	10	9
Sobic.010G072700	blue	0.881323	5	3	2	4	6	5	10	11
Sobic.003G428300	blue	0.505027	21	7	28	16	17	11	25	45
Sobic.002G396100	blue	0.871208	2	2	4	3	6	7	10	7
Sobic.007G038700	blue	0.919882	5	5	5	6	13	16	19	15
Sobic.008G139600	blue	0.510192	17	18	40	38	17	21	33	68
Sobic.008G103900	blue	0.990135	46	51	50	64	92	96	137	190
Sobic.008G079400	blue	0.875252	11	10	22	23	26	23	35	55
Sobic.010G274500	blue	0.965174	61	57	53	54	71	103	152	189
Sobic.003G367300	blue	0.893988	34	56	63	110	90	117	168	210
Sobic.003G134000	blue	0.909223	3	7	5	8	12	12	17	20
Sobic.009G154900	blue	0.966658	8	12	11	14	23	27	33	41
Sobic.001G222900	blue	0.983238	26	27	21	29	38	54	61	93
Sobic.001G222300	blue	0.891892	3	4	3	3	7	11	7	11
Sobic.002G036400	blue	0.881423	14	18	17	9	23	32	42	50
Sobic.008G174600	blue	0.945154	6	4	4	7	6	10	14	17
Sobic.002G000600	blue	0.921444	9	9	10	12	17	35	29	28
Sobic.007G046400	blue	0.953221	6	5	4	5	12	12	14	19
Sobic.002G025700	blue	0.922674	1	1	1	1	1	2	3	3
Sobic.010G082800	blue	0.744453	1	1	0	2	2	2	2	3
Sobic.002G387200	blue	0.76246	11	17	4	17	26	23	43	31
Sobic.001G442900	blue	0.755985	1	1	0	1	1	2	2	2
Sobic.002G181100	blue	0.818154	1	1	1	2	4	4	4	3
Sobic.003G313700	blue	0.783453	1	0	1	1	1	2	2	2
Sobic.004G344400	blue	0.657118	1	1	1	0	1	2	2	2
Sobic.005G139100	blue	0.849797	2	1	2	1	2	4	3	5
Sobic.006G150400	blue	0.505036	1	2	0	1	1	1	2	2
Sobic.009G257500	blue	0.88241	2	1	1	1	3	4	4	4
Sobic.003G336800	blue	0.928602	10	10	6	8	16	22	29	28
Sobic.001G164700	blue	0.898438	4	4	5	3	11	12	11	15
Sobic.009G014200	blue	0.73252	5	4	8	12	6	7	12	20
Sobic.K043900	blue	0.931481	4	7	5	5	8	11	17	17
Sobic.003G260000	blue	0.752472	6	9	8	6	7	10	9	23
Sobic.001G395700	blue	0.822218	2	1	1	1	2	4	4	3
Sobic.003G262800	blue	0.348786	1	1	1	1	0	2	1	2
Sobic.005G150400	blue	0.56478	1	0	1	1	1	2	2	1
Sobic.006G063700	blue	0.715936	1	1	0	1	1	1	2	2
Sobic.008G015300	blue	0.745563	1	0	1	1	1	1	2	2
Sobic.002G362000	blue	0.584119	3	4	2	1	3	2	5	7
Sobic.003G286300	blue	0.867777	1	1	3	3	3	4	6	6
Sobic.008G081800	blue	0.897231	3	2	1	2	3	4	5	7
Sobic.005G018700	blue	0.947277	2	2	2	3	3	5	4	8
Sobic.003G356900	blue	0.716573	10	6	5	10	6	11	9	23
Sobic.004G224200	blue	0.719966	6	1	3	3	4	4	9	8
Sobic.002G243500	blue	0.879025	93	99	47	98	191	133	229	303
Sobic.002G383700	blue	0.880018	1	2	2	1	3	4	5	5
Sobic.006G199700	blue	0.870122	2	2	2	3	4	7	8	5
Sobic.006G231100	blue	0.563994	56	20	30	55	60	130	45	68
Sobic.001G132800	blue	0.725558	1	3	7	10	7	8	11	15
Sobic.001G173900	blue	0.826744	11	23	20	14	41	50	64	45
Sobic.010G225100	blue	0.853737	33	20	15	19	31	32	39	75
Sobic.001G417000	blue	0.758098	27	13	18	13	22	21	26	57
Sobic.006G150200	blue	0.81963	5	2	2	2	4	4	6	9
Sobic.007G044300	blue	0.585925	29	33	26	14	20	42	27	76
Sobic.006G242000	blue	0.965779	108	84	79	105	114	170	219	332
Sobic.003G239500	blue	0.722147	3	1	2	2	2	2	3	6
Sobic.003G434600	blue	0.929678	1	1	2	2	2	4	4	5
Sobic.010G118000	blue	0.833792	1	2	1	1	4	4	4	4
Sobic.003G075200	blue	0.907259	2	4	4	4	10	10	11	13
Sobic.001G465700	blue	0.792755	1	1	2	2	3	5	5	3
Sobic.004G230200	blue	0.77475	3	1	2	1	3	3	3	6
Sobic.009G148600	blue	0.792791	2	1	1	2	3	5	5	3
Sobic.001G381800	blue	0.752299	12	6	12	17	9	12	22	34
Sobic.001G028100	blue	0.907371	14	19	23	29	43	75	67	64
Sobic.003G305600	blue	0.921639	5	4	4	4	12	14	12	16
Sobic.006G136600	blue	0.700089	3	3	2	3	5	3	3	9
Sobic.010G201400	blue	0.818108	11	2	4	8	12	12	17	21
Sobic.007G160700	blue	0.806884	7	8	13	11	11	26	13	31
Sobic.001G041500	blue	0.697436	4	4	9	12	6	7	11	20
Sobic.009G183100	blue	0.826755	10	23	21	32	39	74	42	68
Sobic.003G016900	blue	0.897388	1	2	2	2	5	6	6	6
Sobic.006G138800	blue	0.784325	20	10	15	15	14	15	28	47
Sobic.003G032000	blue	0.930519	6	4	4	10	8	12	14	21
Sobic.006G266600	blue	0.971835	18	24	25	32	34	51	69	89
Sobic.002G403800	blue	0.932788	4	3	2	3	4	6	7	11
Sobic.007G220200	blue	0.9584	2	2	3	3	3	5	6	9
Sobic.003G302800	blue	0.739618	8	15	27	40	23	25	54	61
Sobic.001G059000	blue	0.882519	2	1	1	1	2	2	4	4
Sobic.004G312700	blue	0.724416	1	2	2	1	2	2	2	5
Sobic.006G214700	blue	0.938245	1	1	1	2	2	2	4	4
Sobic.006G220600	blue	0.801903	2	2	1	4	2	3	6	6
Sobic.003G125400	blue	0.951632	2	2	2	2	4	5	4	8
Sobic.007G024200	blue	0.875597	2	2	2	1	5	5	5	7
Sobic.010G087600	blue	0.741786	1	2	1	4	4	2	4	6
Sobic.004G188800	blue	0.687768	5	1	2	2	2	4	4	7
Sobic.004G223800	blue	0.8925	1	2	2	2	5	4	4	7
Sobic.002G394300	blue	0.772508	1	1	2	1	1	2	2	4
[truncated: 13,271 more rows]

## Sheet: TableS2
GO_acc	term_type	Term	queryitem	pvalue	FDR	Module
GO:0044436	Cellular components	thylakoid part	14	1.6e-07	3.5e-06	brown
GO:0009579	Cellular components	thylakoid	14	1.6e-07	3.5e-06	brown
GO:0009521	Cellular components	photosystem	13	5e-07	7.2e-06	brown
GO:0034357	Cellular components	photosynthetic membrane	13	6.7e-07	7.2e-06	brown
GO:0009522	Cellular components	photosystem I	5	5.5e-05	0.00047	brown
GO:0030312	Cellular components	external encapsulating structure	9	0.00012	0.00074	brown
GO:0005618	Cellular components	cell wall	9	0.00012	0.00074	brown
GO:0042651	Cellular components	thylakoid membrane	7	0.00024	0.0013	brown
GO:0009523	Cellular components	photosystem II	8	0.00028	0.0014	brown
GO:0048046	Cellular components	apoplast	6	0.00042	0.0018	brown
GO:0005576	Cellular components	extracellular region	7	0.0038	0.015	brown
GO:1990204	Cellular components	oxidoreductase complex	6	0.0046	0.016	brown
GO:0009654	Cellular components	photosystem II oxygen evolving complex	5	0.005	0.017	brown
GO:0071944	Cellular components	cell periphery	11	0.015	0.046	brown
GO:0005856	Cellular components	cytoskeleton	11	3e-05	0.00051	magenta
GO:0005871	Cellular components	kinesin complex	7	3.9e-05	0.00051	magenta
GO:0044430	Cellular components	cytoskeletal part	10	7.2e-05	0.00062	magenta
GO:0005875	Cellular components	microtubule associated complex	7	0.0002	0.0013	magenta
GO:0015630	Cellular components	microtubule cytoskeleton	8	0.00035	0.0018	magenta
GO:0043234	Cellular components	protein complex	19	0.035	0.14	magenta
GO:0043228	Cellular components	non-membrane-bounded organelle	16	0.043	0.14	magenta
GO:0043232	Cellular components	intracellular non-membrane-bounded organelle	16	0.043	0.14	magenta
GO:0044430	Cellular components	cytoskeletal part	15	0.00056	0.014	yellow
GO:0005856	Cellular components	cytoskeleton	15	0.0014	0.015	yellow
GO:0015630	Cellular components	microtubule cytoskeleton	12	0.0018	0.015	yellow
GO:0005871	Cellular components	kinesin complex	8	0.0028	0.018	yellow
GO:0005875	Cellular components	microtubule associated complex	9	0.004	0.021	yellow
GO:0005634	Cellular components	nucleus	156	1.2e-07	1.1e-05	turquoise
GO:0044428	Cellular components	nuclear part	51	1.4e-06	6.1e-05	turquoise
GO:0043227	Cellular components	membrane-bounded organelle	204	8e-06	0.00018	turquoise
GO:0043231	Cellular components	intracellular membrane-bounded organelle	204	8e-06	0.00018	turquoise
GO:0030684	Cellular components	preribosome	8	8e-05	0.0011	turquoise
GO:0070013	Cellular components	intracellular organelle lumen	33	9.7e-05	0.0011	turquoise
GO:0043233	Cellular components	organelle lumen	33	9.7e-05	0.0011	turquoise
GO:0031974	Cellular components	membrane-enclosed lumen	33	9.7e-05	0.0011	turquoise
GO:0005694	Cellular components	chromosome	31	0.00027	0.0027	turquoise
GO:0032040	Cellular components	small-subunit processome	6	0.00038	0.0031	turquoise
GO:0005643	Cellular components	nuclear pore	9	0.00039	0.0031	turquoise
GO:0044446	Cellular components	intracellular organelle part	117	0.00077	0.0053	turquoise
GO:0005635	Cellular components	nuclear envelope	9	0.00081	0.0053	turquoise
GO:0044422	Cellular components	organelle part	117	0.00084	0.0053	turquoise
GO:0031981	Cellular components	nuclear lumen	27	0.0013	0.0075	turquoise
GO:1990234	Cellular components	transferase complex	22	0.0022	0.012	turquoise
GO:0043229	Cellular components	intracellular organelle	268	0.0068	0.033	turquoise
GO:0043226	Cellular components	organelle	268	0.0071	0.033	turquoise
GO:0000793	Cellular components	condensed chromosome	7	0.0071	0.033	turquoise
GO:1902494	Cellular components	catalytic complex	37	0.0096	0.042	turquoise
GO:1902493	Cellular components	acetyltransferase complex	6	0.012	0.043	turquoise
GO:0000123	Cellular components	histone acetyltransferase complex	6	0.012	0.043	turquoise
GO:0000148	Cellular components	1,3-beta-D-glucan synthase complex	6	0.012	0.043	turquoise
GO:0016684	Molecular Functions	oxidoreductase activity, acting on peroxide as acceptor	19	4.7e-06	0.00023	brown
GO:0004601	Molecular Functions	peroxidase activity	19	4e-06	0.00023	brown
GO:0016209	Molecular Functions	antioxidant activity	19	1.6e-05	0.00053	brown
GO:0070001	Molecular Functions	aspartic-type peptidase activity	12	0.00045	0.0074	brown
GO:0016762	Molecular Functions	xyloglucan:xyloglucosyl transferase activity	6	0.00042	0.0074	brown
GO:0004190	Molecular Functions	aspartic-type endopeptidase activity	12	0.00045	0.0074	brown
GO:0005507	Molecular Functions	copper ion binding	8	0.00055	0.0077	brown
GO:0001071	Molecular Functions	nucleic acid binding transcription factor activity	36	0.00079	0.0078	brown
GO:0004175	Molecular Functions	endopeptidase activity	22	0.00065	0.0078	brown
GO:0003700	Molecular Functions	transcription factor activity, sequence-specific DNA binding	36	0.00079	0.0078	brown
GO:0016798	Molecular Functions	hydrolase activity, acting on glycosyl bonds	26	0.0017	0.015	brown
GO:0015035	Molecular Functions	protein disulfide oxidoreductase activity	10	0.0021	0.016	brown
GO:0015036	Molecular Functions	disulfide oxidoreductase activity	10	0.0021	0.016	brown
GO:0004857	Molecular Functions	enzyme inhibitor activity	9	0.0024	0.017	brown
GO:0008233	Molecular Functions	peptidase activity	30	0.0051	0.032	brown
GO:0070011	Molecular Functions	peptidase activity, acting on L-amino acid peptides	29	0.0051	0.032	brown
GO:0004553	Molecular Functions	hydrolase activity, hydrolyzing O-glycosyl compounds	23	0.0062	0.036	brown
GO:0008236	Molecular Functions	serine-type peptidase activity	13	0.007	0.036	brown
GO:0017171	Molecular Functions	serine hydrolase activity	13	0.007	0.036	brown
GO:0004252	Molecular Functions	serine-type endopeptidase activity	8	0.0075	0.037	brown
GO:0009055	Molecular Functions	electron carrier activity	13	0.0081	0.038	brown
GO:0016836	Molecular Functions	hydro-lyase activity	5	0.0091	0.041	brown
GO:0020037	Molecular Functions	heme binding	27	0.011	0.046	brown
GO:0046906	Molecular Functions	tetrapyrrole binding	27	0.012	0.05	brown
GO:0016667	Molecular Functions	oxidoreductase activity, acting on a sulfur group of donors	10	0.013	0.051	brown
GO:0098772	Molecular Functions	molecular function regulator	13	0.014	0.054	brown
GO:0016747	Molecular Functions	transferase activity, transferring acyl groups other than amino-acyl groups	16	0.016	0.059	brown
GO:0016788	Molecular Functions	hydrolase activity, acting on ester bonds	28	0.02	0.07	brown
GO:0016787	Molecular Functions	hydrolase activity	99	0.021	0.072	brown
GO:0043565	Molecular Functions	sequence-specific DNA binding	20	0.025	0.079	brown
GO:0016491	Molecular Functions	oxidoreductase activity	71	0.025	0.079	brown
GO:0016746	Molecular Functions	transferase activity, transferring acyl groups	18	0.028	0.087	brown
GO:0052689	Molecular Functions	carboxylic ester hydrolase activity	5	0.03	0.09	brown
GO:0030234	Molecular Functions	enzyme regulator activity	11	0.031	0.092	brown
GO:0016835	Molecular Functions	carbon-oxygen lyase activity	6	0.033	0.094	brown
GO:0003774	Molecular Functions	motor activity	9	2e-06	0.00012	magenta
GO:0003777	Molecular Functions	microtubule motor activity	7	3.9e-05	0.00081	magenta
GO:0047262	Molecular Functions	polygalacturonate 4-alpha-galacturonosyltransferase activity	5	3.8e-05	0.00081	magenta
GO:0015631	Molecular Functions	tubulin binding	8	6.7e-05	0.00083	magenta
GO:0008017	Molecular Functions	microtubule binding	8	5.9e-05	0.00083	magenta
GO:0005524	Molecular Functions	ATP binding	47	8.6e-05	0.00088	magenta
GO:0008092	Molecular Functions	cytoskeletal protein binding	8	0.00038	0.0031	magenta
GO:0032559	Molecular Functions	adenyl ribonucleotide binding	49	0.00042	0.0031	magenta
GO:0030554	Molecular Functions	adenyl nucleotide binding	49	0.00045	0.0031	magenta
GO:0035639	Molecular Functions	purine ribonucleoside triphosphate binding	48	0.00075	0.0047	magenta
GO:0008194	Molecular Functions	UDP-glycosyltransferase activity	8	0.0012	0.0069	magenta
GO:0097367	Molecular Functions	carbohydrate derivative binding	51	0.0026	0.0082	magenta
GO:0032549	Molecular Functions	ribonucleoside binding	50	0.0027	0.0082	magenta
GO:0017076	Molecular Functions	purine nucleotide binding	50	0.0027	0.0082	magenta
GO:0032555	Molecular Functions	purine ribonucleotide binding	50	0.0025	0.0082	magenta
GO:0032550	Molecular Functions	purine ribonucleoside binding	50	0.0025	0.0082	magenta
GO:0032553	Molecular Functions	ribonucleotide binding	51	0.002	0.0082	magenta
GO:0001883	Molecular Functions	purine nucleoside binding	50	0.0025	0.0082	magenta
GO:0001882	Molecular Functions	nucleoside binding	50	0.0028	0.0082	magenta
GO:0016462	Molecular Functions	pyrophosphatase activity	16	0.0024	0.0082	magenta
GO:0017111	Molecular Functions	nucleoside-triphosphatase activity	16	0.0017	0.0082	magenta
GO:0016818	Molecular Functions	hydrolase activity, acting on acid anhydrides, in phosphorus-containing anhydrides	16	0.003	0.0085	magenta
GO:0016817	Molecular Functions	hydrolase activity, acting on acid anhydrides	16	0.004	0.011	magenta
GO:0000166	Molecular Functions	nucleotide binding	53	0.0055	0.014	magenta
GO:1901265	Molecular Functions	nucleoside phosphate binding	53	0.0055	0.014	magenta
GO:0036094	Molecular Functions	small molecule binding	53	0.0067	0.016	magenta
GO:0016740	Molecular Functions	transferase activity	64	0.0087	0.019	magenta
GO:0003824	Molecular Functions	catalytic activity	143	0.0087	0.019	magenta
GO:0016772	Molecular Functions	transferase activity, transferring phosphorus-containing groups	39	0.0099	0.021	magenta
GO:0016301	Molecular Functions	kinase activity	34	0.011	0.023	magenta
GO:0016773	Molecular Functions	phosphotransferase activity, alcohol group as acceptor	32	0.026	0.051	magenta
GO:0016758	Molecular Functions	transferase activity, transferring hexosyl groups	12	0.036	0.069	magenta
GO:0016787	Molecular Functions	hydrolase activity	43	0.043	0.08	magenta
GO:0016684	Molecular Functions	oxidoreductase activity, acting on peroxide as acceptor	23	3.7e-08	1.9e-06	yellow
GO:0004601	Molecular Functions	peroxidase activity	23	3.1e-08	1.9e-06	yellow
GO:0016209	Molecular Functions	antioxidant activity	23	1.8e-07	6.5e-06	yellow
GO:0020037	Molecular Functions	heme binding	39	4.9e-06	0.00011	yellow
GO:0003824	Molecular Functions	catalytic activity	386	5.9e-06	0.00011	yellow
GO:0046906	Molecular Functions	tetrapyrrole binding	39	6.1e-06	0.00011	yellow
GO:0008017	Molecular Functions	microtubule binding	14	8.1e-06	0.00012	yellow
GO:0015631	Molecular Functions	tubulin binding	14	9.9e-06	0.00013	yellow
GO:0016491	Molecular Functions	oxidoreductase activity	93	2.5e-05	0.00029	yellow
GO:0008092	Molecular Functions	cytoskeletal protein binding	15	4.6e-05	0.00048	yellow
GO:0008171	Molecular Functions	O-methyltransferase activity	8	0.00042	0.0037	yellow
GO:0016798	Molecular Functions	hydrolase activity, acting on glycosyl bonds	29	0.00043	0.0037	yellow
GO:0051087	Molecular Functions	chaperone binding	5	0.0018	0.014	yellow
GO:0016740	Molecular Functions	transferase activity	154	0.0022	0.016	yellow
GO:0003777	Molecular Functions	microtubule motor activity	8	0.0028	0.018	yellow
GO:0003774	Molecular Functions	motor activity	9	0.0027	0.018	yellow
GO:0004553	Molecular Functions	hydrolase activity, hydrolyzing O-glycosyl compounds	25	0.0032	0.02	yellow
GO:0070008	Molecular Functions	serine-type exopeptidase activity	7	0.0061	0.035	yellow
GO:0016746	Molecular Functions	transferase activity, transferring acyl groups	21	0.0069	0.038	yellow
GO:0016787	Molecular Functions	hydrolase activity	107	0.011	0.056	yellow
GO:0015291	Molecular Functions	secondary active transmembrane transporter activity	10	0.011	0.056	yellow
GO:0004185	Molecular Functions	serine-type carboxypeptidase activity	6	0.013	0.063	yellow
GO:0004180	Molecular Functions	carboxypeptidase activity	6	0.015	0.067	yellow
GO:0016758	Molecular Functions	transferase activity, transferring hexosyl groups	27	0.016	0.067	yellow
GO:0005507	Molecular Functions	copper ion binding	6	0.015	0.067	yellow
GO:0046983	Molecular Functions	protein dimerization activity	15	0.022	0.088	yellow
GO:0005543	Molecular Functions	phospholipid binding	5	0.025	0.094	yellow
GO:0016747	Molecular Functions	transferase activity, transferring acyl groups other than amino-acyl groups	16	0.026	0.094	yellow
GO:0008238	Molecular Functions	exopeptidase activity	7	0.026	0.094	yellow
GO:0016301	Molecular Functions	kinase activity	73	0.027	0.096	yellow
GO:0004672	Molecular Functions	protein kinase activity	65	0.029	0.1	yellow
GO:0016757	Molecular Functions	transferase activity, transferring glycosyl groups	30	0.035	0.11	yellow
GO:0015297	Molecular Functions	antiporter activity	7	0.038	0.12	yellow
GO:0016705	Molecular Functions	oxidoreductase activity, acting on paired donors, with incorporation or reduction of molecular oxygen	20	0.048	0.14	yellow
GO:0008194	Molecular Functions	UDP-glycosyltransferase activity	10	0.046	0.14	yellow
GO:0030554	Molecular Functions	adenyl nucleotide binding	443	2.9e-31	6e-29	turquoise
GO:0032559	Molecular Functions	adenyl ribonucleotide binding	441	5.2e-31	6e-29	turquoise
GO:0001882	Molecular Functions	nucleoside binding	484	2.9e-30	2.3e-28	turquoise
GO:0032549	Molecular Functions	ribonucleoside binding	483	4.6e-30	2.7e-28	turquoise
GO:0032555	Molecular Functions	purine ribonucleotide binding	478	2.6e-29	8.5e-28	turquoise
GO:0032550	Molecular Functions	purine ribonucleoside binding	478	2.6e-29	8.5e-28	turquoise
GO:0001883	Molecular Functions	purine nucleoside binding	478	2.6e-29	8.5e-28	turquoise
GO:0017076	Molecular Functions	purine nucleotide binding	480	2.9e-29	8.5e-28	turquoise
GO:0097367	Molecular Functions	carbohydrate derivative binding	487	7.1e-29	1.8e-27	turquoise
GO:0032553	Molecular Functions	ribonucleotide binding	481	8.3e-29	1.9e-27	turquoise
GO:0036094	Molecular Functions	small molecule binding	524	6.6e-28	1.4e-26	turquoise
GO:0000166	Molecular Functions	nucleotide binding	518	1.3e-27	2.3e-26	turquoise
GO:1901265	Molecular Functions	nucleoside phosphate binding	518	1.3e-27	2.3e-26	turquoise
GO:0043531	Molecular Functions	ADP binding	84	8.1e-21	1.3e-19	turquoise
GO:0005524	Molecular Functions	ATP binding	359	6e-20	9.3e-19	turquoise
GO:0035639	Molecular Functions	purine ribonucleoside triphosphate binding	396	5.3e-19	7.7e-18	turquoise
GO:1901363	Molecular Functions	heterocyclic compound binding	844	3.9e-17	5e-16	turquoise
GO:0097159	Molecular Functions	organic cyclic compound binding	844	3.9e-17	5e-16	turquoise
GO:0003676	Molecular Functions	nucleic acid binding	412	1e-16	1.3e-15	turquoise
GO:0016779	Molecular Functions	nucleotidyltransferase activity	50	1.8e-10	2.1e-09	turquoise
GO:0016817	Molecular Functions	hydrolase activity, acting on acid anhydrides	116	3.1e-10	3.4e-09	turquoise
GO:0016818	Molecular Functions	hydrolase activity, acting on acid anhydrides, in phosphorus-containing anhydrides	113	3.8e-10	4e-09	turquoise
GO:0017111	Molecular Functions	nucleoside-triphosphatase activity	108	3.9e-10	4e-09	turquoise
GO:0004386	Molecular Functions	helicase activity	32	6.9e-10	6.7e-09	turquoise
GO:0005488	Molecular Functions	binding	1337	1.5e-09	1.4e-08	turquoise
GO:0016462	Molecular Functions	pyrophosphatase activity	108	3.1e-09	2.8e-08	turquoise
GO:0008094	Molecular Functions	DNA-dependent ATPase activity	16	3.7e-09	3.2e-08	turquoise
GO:0004518	Molecular Functions	nuclease activity	36	6e-09	5e-08	turquoise
GO:0042623	Molecular Functions	ATPase activity, coupled	42	3.2e-08	2.6e-07	turquoise
GO:0003723	Molecular Functions	RNA binding	92	6.3e-08	4.9e-07	turquoise
GO:0003678	Molecular Functions	DNA helicase activity	22	9.2e-08	6.9e-07	turquoise
GO:0003916	Molecular Functions	DNA topoisomerase activity	10	1.1e-07	7.8e-07	turquoise
GO:0016887	Molecular Functions	ATPase activity	64	1.5e-07	1.1e-06	turquoise
GO:0004527	Molecular Functions	exonuclease activity	18	4.6e-07	3.2e-06	turquoise
GO:0009982	Molecular Functions	pseudouridine synthase activity	13	9.1e-07	6e-06	turquoise
GO:0008026	Molecular Functions	ATP-dependent helicase activity	10	4.7e-06	2.9e-05	turquoise
GO:0004003	Molecular Functions	ATP-dependent DNA helicase activity	10	4.7e-06	2.9e-05	turquoise
GO:0070035	Molecular Functions	purine NTP-dependent helicase activity	10	4.7e-06	2.9e-05	turquoise
GO:0030983	Molecular Functions	mismatched DNA binding	9	2e-05	0.00012	turquoise
GO:0003677	Molecular Functions	DNA binding	205	4.7e-05	0.00028	turquoise
GO:0008408	Molecular Functions	3'-5' exonuclease activity	12	5.2e-05	0.0003	turquoise
GO:0003917	Molecular Functions	DNA topoisomerase type I activity	6	6.5e-05	0.00036	turquoise
GO:0003887	Molecular Functions	DNA-directed DNA polymerase activity	9	0.00017	0.00093	turquoise
GO:0004540	Molecular Functions	ribonuclease activity	11	0.00032	0.0016	turquoise
GO:0003918	Molecular Functions	DNA topoisomerase type II (ATP-hydrolyzing) activity	5	0.00033	0.0016	turquoise
GO:0061505	Molecular Functions	DNA topoisomerase II activity	5	0.00033	0.0016	turquoise
GO:0003690	Molecular Functions	double-stranded DNA binding	19	0.00043	0.0021	turquoise
GO:0016853	Molecular Functions	isomerase activity	40	0.00048	0.0023	turquoise
GO:0034061	Molecular Functions	DNA polymerase activity	9	0.00081	0.0038	turquoise
GO:0016866	Molecular Functions	intramolecular transferase activity	15	0.0013	0.006	turquoise
GO:0016741	Molecular Functions	transferase activity, transferring one-carbon groups	57	0.0018	0.0081	turquoise
GO:0003682	Molecular Functions	chromatin binding	10	0.0027	0.012	turquoise
GO:0008168	Molecular Functions	methyltransferase activity	54	0.003	0.013	turquoise
GO:0003899	Molecular Functions	DNA-directed RNA polymerase activity	18	0.0031	0.013	turquoise
GO:0003774	Molecular Functions	motor activity	19	0.0034	0.015	turquoise
GO:0016893	Molecular Functions	endonuclease activity, active with either ribo- or deoxyribonucleic acids and producing 5'-phosphomonoesters	7	0.004	0.016	turquoise
GO:0016763	Molecular Functions	transferase activity, transferring pentosyl groups	7	0.004	0.016	turquoise
GO:0003684	Molecular Functions	damaged DNA binding	7	0.004	0.016	turquoise
GO:0008173	Molecular Functions	RNA methyltransferase activity	10	0.0042	0.017	turquoise
GO:0034062	Molecular Functions	RNA polymerase activity	19	0.0044	0.017	turquoise
GO:0003950	Molecular Functions	NAD+ ADP-ribosyltransferase activity	5	0.0047	0.018	turquoise
GO:0016874	Molecular Functions	ligase activity	38	0.0055	0.021	turquoise
GO:0004812	Molecular Functions	aminoacyl-tRNA ligase activity	19	0.0056	0.021	turquoise
GO:0009378	Molecular Functions	four-way junction helicase activity	10	0.0063	0.022	turquoise
GO:0061733	Molecular Functions	peptide-lysine-N-acetyltransferase activity	6	0.0065	0.022	turquoise
GO:0034212	Molecular Functions	peptide N-acetyltransferase activity	6	0.0065	0.022	turquoise
GO:0004402	Molecular Functions	histone acetyltransferase activity	6	0.0065	0.022	turquoise
GO:0016891	Molecular Functions	endoribonuclease activity, producing 5'-phosphomonoesters	6	0.0065	0.022	turquoise
GO:0043492	Molecular Functions	ATPase activity, coupled to movement of substances	22	0.0066	0.022	turquoise
GO:0016876	Molecular Functions	ligase activity, forming aminoacyl-tRNA and related compounds	19	0.007	0.023	turquoise
GO:0016875	Molecular Functions	ligase activity, forming carbon-oxygen bonds	19	0.007	0.023	turquoise
GO:0003843	Molecular Functions	1,3-beta-D-glucan synthase activity	6	0.012	0.036	turquoise
GO:0017016	Molecular Functions	Ras GTPase binding	6	0.012	0.036	turquoise
GO:0051020	Molecular Functions	GTPase binding	6	0.012	0.036	turquoise
GO:0031267	Molecular Functions	small GTPase binding	6	0.012	0.036	turquoise
GO:0003697	Molecular Functions	single-stranded DNA binding	7	0.012	0.036	turquoise
GO:0008536	Molecular Functions	Ran GTPase binding	6	0.012	0.036	turquoise
GO:0019899	Molecular Functions	enzyme binding	12	0.013	0.039	turquoise
GO:0005515	Molecular Functions	protein binding	423	0.014	0.042	turquoise
GO:0008757	Molecular Functions	S-adenosylmethionine-dependent methyltransferase activity	12	0.017	0.05	turquoise
GO:0004519	Molecular Functions	endonuclease activity	10	0.018	0.051	turquoise
GO:0016787	Molecular Functions	hydrolase activity	322	0.019	0.053	turquoise
GO:0042626	Molecular Functions	ATPase activity, coupled to transmembrane movement of substances	18	0.019	0.053	turquoise
GO:1901682	Molecular Functions	sulfur compound transmembrane transporter activity	5	0.02	0.053	turquoise
GO:0004521	Molecular Functions	endoribonuclease activity	6	0.02	0.053	turquoise
GO:0015116	Molecular Functions	sulfate transmembrane transporter activity	5	0.02	0.053	turquoise
GO:0008271	Molecular Functions	secondary active sulfate transmembrane transporter activity	5	0.02	0.053	turquoise
GO:0016149	Molecular Functions	translation release factor activity, codon specific	5	0.02	0.053	turquoise
GO:0008017	Molecular Functions	microtubule binding	19	0.023	0.06	turquoise
GO:0008170	Molecular Functions	N-methyltransferase activity	10	0.024	0.062	turquoise
GO:0015631	Molecular Functions	tubulin binding	19	0.027	0.07	turquoise
GO:0044877	Molecular Functions	macromolecular complex binding	12	0.028	0.071	turquoise
GO:0008483	Molecular Functions	transaminase activity	6	0.03	0.075	turquoise
GO:0016769	Molecular Functions	transferase activity, transferring nitrogenous groups	6	0.03	0.075	turquoise
GO:0003777	Molecular Functions	microtubule motor activity	14	0.031	0.075	turquoise
GO:0035091	Molecular Functions	phosphatidylinositol binding	5	0.033	0.081	turquoise
GO:0008080	Molecular Functions	N-acetyltransferase activity	15	0.038	0.091	turquoise
GO:0006928	Biological Process	movement of cell or subcellular component	7	3.9e-05	0.0022	magenta
GO:0007018	Biological Process	microtubule-based movement	7	3.9e-05	0.0022	magenta
GO:0007017	Biological Process	microtubule-based process	9	0.00014	0.0054	magenta
GO:0044763	Biological Process	single-organism cellular process	49	0.00055	0.015	magenta
GO:0006644	Biological Process	phospholipid metabolic process	6	0.0017	0.039	magenta
GO:0046488	Biological Process	phosphatidylinositol metabolic process	5	0.0022	0.04	magenta
GO:0046486	Biological Process	glycerolipid metabolic process	5	0.0036	0.04	magenta
GO:0019637	Biological Process	organophosphate metabolic process	12	0.0034	0.04	magenta
GO:0044255	Biological Process	cellular lipid metabolic process	10	0.0034	0.04	magenta
GO:0006650	Biological Process	glycerophospholipid metabolic process	5	0.0027	0.04	magenta
GO:0006629	Biological Process	lipid metabolic process	15	0.0047	0.048	magenta
GO:0044699	Biological Process	single-organism process	73	0.0094	0.087	magenta
GO:0006796	Biological Process	phosphate-containing compound metabolic process	39	0.015	0.12	magenta
GO:0006793	Biological Process	phosphorus metabolic process	39	0.015	0.12	magenta
GO:0044710	Biological Process	single-organism metabolic process	48	0.037	0.27	magenta
GO:0015979	Biological Process	photosynthesis	17	1.4e-07	1.9e-05	brown
GO:0006979	Biological Process	response to oxidative stress	19	3.5e-06	0.00023	brown
GO:0006633	Biological Process	fatty acid biosynthetic process	12	9.3e-06	0.00042	brown
GO:0072330	Biological Process	monocarboxylic acid biosynthetic process	12	1.5e-05	0.00049	brown
GO:0046394	Biological Process	carboxylic acid biosynthetic process	15	0.00015	0.0033	brown
GO:0006631	Biological Process	fatty acid metabolic process	12	0.00014	0.0033	brown
GO:0016053	Biological Process	organic acid biosynthetic process	15	0.00097	0.019	brown
GO:0006950	Biological Process	response to stress	32	0.0012	0.02	brown
GO:0009733	Biological Process	response to auxin	8	0.0016	0.025	brown
GO:0050896	Biological Process	response to stimulus	51	0.0022	0.027	brown
GO:0006508	Biological Process	proteolysis	33	0.0021	0.027	brown
GO:0019725	Biological Process	cellular homeostasis	13	0.006	0.067	brown
GO:0044283	Biological Process	small molecule biosynthetic process	15	0.0068	0.07	brown
GO:0005976	Biological Process	polysaccharide metabolic process	8	0.0085	0.082	brown
GO:0042592	Biological Process	homeostatic process	13	0.0094	0.085	brown
GO:0008610	Biological Process	lipid biosynthetic process	15	0.01	0.085	brown
GO:0080090	Biological Process	regulation of primary metabolic process	55	0.014	0.088	brown
GO:0018904	Biological Process	ether metabolic process	5	0.018	0.088	brown
GO:0006662	Biological Process	glycerol ether metabolic process	5	0.018	0.088	brown
GO:0060255	Biological Process	regulation of macromolecule metabolic process	55	0.018	0.088	brown
GO:0010033	Biological Process	response to organic substance	9	0.016	0.088	brown
GO:0045454	Biological Process	cell redox homeostasis	11	0.014	0.088	brown
GO:0044262	Biological Process	cellular carbohydrate metabolic process	10	0.015	0.088	brown
GO:0006629	Biological Process	lipid metabolic process	27	0.014	0.088	brown
GO:0032502	Biological Process	developmental process	8	0.016	0.088	brown
GO:0031323	Biological Process	regulation of cellular metabolic process	55	0.014	0.088	brown
GO:0042221	Biological Process	response to chemical	13	0.013	0.088	brown
GO:0050794	Biological Process	regulation of cellular process	72	0.019	0.091	brown
GO:0019222	Biological Process	regulation of metabolic process	55	0.02	0.092	brown
GO:0006073	Biological Process	cellular glucan metabolic process	6	0.033	0.11	brown
GO:0032787	Biological Process	monocarboxylic acid metabolic process	12	0.025	0.11	brown
GO:2001141	Biological Process	regulation of RNA biosynthetic process	50	0.037	0.11	brown
GO:0050789	Biological Process	regulation of biological process	72	0.029	0.11	brown
GO:0044264	Biological Process	cellular polysaccharide metabolic process	6	0.037	0.11	brown
GO:0065007	Biological Process	biological regulation	74	0.03	0.11	brown
GO:0009889	Biological Process	regulation of biosynthetic process	51	0.034	0.11	brown
GO:0044042	Biological Process	glucan metabolic process	6	0.033	0.11	brown
GO:0006355	Biological Process	regulation of transcription, DNA-templated	50	0.037	0.11	brown
GO:0010556	Biological Process	regulation of macromolecule biosynthetic process	51	0.034	0.11	brown
GO:0009719	Biological Process	response to endogenous stimulus	8	0.034	0.11	brown
GO:1903506	Biological Process	regulation of nucleic acid-templated transcription	50	0.037	0.11	brown
GO:0009725	Biological Process	response to hormone	8	0.034	0.11	brown
GO:0051252	Biological Process	regulation of RNA metabolic process	50	0.037	0.11	brown
GO:0031326	Biological Process	regulation of cellular biosynthetic process	51	0.034	0.11	brown
GO:2000112	Biological Process	regulation of cellular macromolecule biosynthetic process	51	0.034	0.11	brown
GO:0019219	Biological Process	regulation of nucleobase-containing compound metabolic process	51	0.035	0.11	brown
GO:0051171	Biological Process	regulation of nitrogen compound metabolic process	52	0.03	0.11	brown
GO:0005975	Biological Process	carbohydrate metabolic process	33	0.036	0.11	brown
GO:0065008	Biological Process	regulation of biological quality	13	0.042	0.11	brown
GO:0010468	Biological Process	regulation of gene expression	51	0.042	0.11	brown
GO:0044707	Biological Process	single-multicellular organism process	6	0.048	0.13	brown
GO:0007275	Biological Process	multicellular organism development	6	0.048	0.13	brown
GO:0018904	Biological Process	ether metabolic process	7	0.00012	0.0078	green
GO:0006662	Biological Process	glycerol ether metabolic process	7	0.00012	0.0078	green
GO:0045454	Biological Process	cell redox homeostasis	12	0.00053	0.022	green
GO:0019725	Biological Process	cellular homeostasis	12	0.0017	0.053	green
GO:0042592	Biological Process	homeostatic process	12	0.0027	0.068	green
GO:0080090	Biological Process	regulation of primary metabolic process	44	0.011	0.082	green
GO:0015979	Biological Process	photosynthesis	8	0.0074	0.082	green
GO:2001141	Biological Process	regulation of RNA biosynthetic process	42	0.012	0.082	green
GO:0065008	Biological Process	regulation of biological quality	12	0.013	0.082	green
GO:0018130	Biological Process	heterocycle biosynthetic process	54	0.011	0.082	green
GO:0009889	Biological Process	regulation of biosynthetic process	43	0.01	0.082	green
GO:0006355	Biological Process	regulation of transcription, DNA-templated	42	0.012	0.082	green
GO:0010556	Biological Process	regulation of macromolecule biosynthetic process	43	0.01	0.082	green
GO:1903506	Biological Process	regulation of nucleic acid-templated transcription	42	0.012	0.082	green
GO:0051252	Biological Process	regulation of RNA metabolic process	42	0.013	0.082	green
GO:0031326	Biological Process	regulation of cellular biosynthetic process	43	0.01	0.082	green
GO:0031323	Biological Process	regulation of cellular metabolic process	44	0.011	0.082	green
GO:2000112	Biological Process	regulation of cellular macromolecule biosynthetic process	43	0.01	0.082	green
GO:0019219	Biological Process	regulation of nucleobase-containing compound metabolic process	44	0.0071	0.082	green
GO:0051171	Biological Process	regulation of nitrogen compound metabolic process	44	0.0083	0.082	green
GO:0019222	Biological Process	regulation of metabolic process	44	0.015	0.086	green
GO:0060255	Biological Process	regulation of macromolecule metabolic process	43	0.02	0.086	green
GO:0019438	Biological Process	aromatic compound biosynthetic process	52	0.021	0.086	green
GO:0032940	Biological Process	secretion by cell	5	0.02	0.086	green
GO:0097659	Biological Process	nucleic acid-templated transcription	46	0.018	0.086	green
GO:0006887	Biological Process	exocytosis	5	0.018	0.086	green
GO:0050794	Biological Process	regulation of cellular process	57	0.016	0.086	green
GO:0046903	Biological Process	secretion	5	0.02	0.086	green
GO:0006351	Biological Process	transcription, DNA-templated	46	0.018	0.086	green
GO:0032774	Biological Process	RNA biosynthetic process	46	0.019	0.086	green
GO:0010468	Biological Process	regulation of gene expression	42	0.019	0.086	green
GO:1901362	Biological Process	organic cyclic compound biosynthetic process	54	0.023	0.089	green
GO:0050789	Biological Process	regulation of biological process	57	0.023	0.089	green
GO:0034654	Biological Process	nucleobase-containing compound biosynthetic process	48	0.032	0.12	green
GO:0065007	Biological Process	biological regulation	57	0.038	0.14	green
GO:0006979	Biological Process	response to oxidative stress	20	2e-06	0.00031	yellow
GO:0055114	Biological Process	oxidation-reduction process	85	1.6e-05	0.0012	yellow
GO:0044710	Biological Process	single-organism metabolic process	135	8.1e-05	0.0041	yellow
GO:0007017	Biological Process	microtubule-based process	15	0.00014	0.0055	yellow
GO:0044699	Biological Process	single-organism process	185	0.00031	0.0095	yellow
GO:0006928	Biological Process	movement of cell or subcellular component	8	0.0028	0.057	yellow
GO:0005975	Biological Process	carbohydrate metabolic process	40	0.003	0.057	yellow
GO:0007018	Biological Process	microtubule-based movement	8	0.0028	0.057	yellow
GO:0006950	Biological Process	response to stress	30	0.0089	0.12	yellow
GO:1901605	Biological Process	alpha-amino acid metabolic process	8	0.0074	0.12	yellow
GO:1901607	Biological Process	alpha-amino acid biosynthetic process	6	0.0085	0.12	yellow
GO:0016310	Biological Process	phosphorylation	72	0.018	0.23	yellow
GO:0007010	Biological Process	cytoskeleton organization	8	0.022	0.25	yellow
GO:0030001	Biological Process	metal ion transport	13	0.026	0.26	yellow
GO:0006468	Biological Process	protein phosphorylation	66	0.025	0.26	yellow
GO:0050896	Biological Process	response to stimulus	46	0.042	0.4	yellow
GO:0006259	Biological Process	DNA metabolic process	98	2.3e-24	9.9e-22	turquoise
GO:0006281	Biological Process	DNA repair	63	3.3e-17	7e-15	turquoise
GO:0033554	Biological Process	cellular response to stress	65	8.2e-17	1.2e-14	turquoise
GO:0006974	Biological Process	cellular response to DNA damage stimulus	63	1.1e-16	1.2e-14	turquoise
GO:0006396	Biological Process	RNA processing	70	1e-11	6.7e-10	turquoise
GO:0090304	Biological Process	nucleic acid metabolic process	346	1e-11	6.7e-10	turquoise
GO:0051276	Biological Process	chromosome organization	49	1.1e-11	6.7e-10	turquoise
GO:0034660	Biological Process	ncRNA metabolic process	53	1.7e-10	9.1e-09	turquoise
GO:0034470	Biological Process	ncRNA processing	34	5.5e-10	2.6e-08	turquoise
GO:0006139	Biological Process	nucleobase-containing compound metabolic process	379	1e-09	4.4e-08	turquoise
GO:0046483	Biological Process	heterocycle metabolic process	392	3.7e-09	1.4e-07	turquoise
GO:1901360	Biological Process	organic cyclic compound metabolic process	398	1.3e-08	4.8e-07	turquoise
GO:0006725	Biological Process	cellular aromatic compound metabolic process	389	1.5e-08	4.8e-07	turquoise
GO:0071840	Biological Process	cellular component organization or biogenesis	113	5.9e-08	1.8e-06	turquoise
GO:0006265	Biological Process	DNA topological change	10	1.1e-07	3e-06	turquoise
GO:0009451	Biological Process	RNA modification	23	1.2e-07	3.2e-06	turquoise
GO:0006399	Biological Process	tRNA metabolic process	40	1.6e-07	4.1e-06	turquoise
GO:0007067	Biological Process	mitotic nuclear division	14	2.3e-07	5.5e-06	turquoise
GO:0000280	Biological Process	nuclear division	15	5.5e-07	1.2e-05	turquoise
GO:0006996	Biological Process	organelle organization	71	8.3e-07	1.8e-05	turquoise
GO:1903047	Biological Process	mitotic cell cycle process	16	9.8e-07	2e-05	turquoise
GO:0008033	Biological Process	tRNA processing	21	1e-06	2e-05	turquoise
GO:0000819	Biological Process	sister chromatid segregation	11	1.1e-06	2e-05	turquoise
GO:0000070	Biological Process	mitotic sister chromatid segregation	11	1.1e-06	2e-05	turquoise
GO:0000278	Biological Process	mitotic cell cycle	16	2.2e-06	3.8e-05	turquoise
GO:0051716	Biological Process	cellular response to stimulus	90	4.6e-06	7.6e-05	turquoise
GO:0016043	Biological Process	cellular component organization	92	8.6e-06	0.00014	turquoise
GO:0098813	Biological Process	nuclear chromosome segregation	11	1.3e-05	0.0002	turquoise
GO:0006260	Biological Process	DNA replication	23	1.4e-05	0.00021	turquoise
GO:0006298	Biological Process	mismatch repair	9	2e-05	0.00028	turquoise
GO:0071103	Biological Process	DNA conformation change	17	2e-05	0.00028	turquoise
GO:0006310	Biological Process	DNA recombination	18	2.2e-05	0.00029	turquoise
GO:0007059	Biological Process	chromosome segregation	12	2.4e-05	0.0003	turquoise
GO:0022613	Biological Process	ribonucleoprotein complex biogenesis	25	2.9e-05	0.00036	turquoise
GO:0001522	Biological Process	pseudouridine synthesis	13	3.4e-05	0.00041	turquoise
GO:0042254	Biological Process	ribosome biogenesis	22	3.5e-05	0.00041	turquoise
GO:0016072	Biological Process	rRNA metabolic process	14	4.3e-05	0.00049	turquoise
GO:0006364	Biological Process	rRNA processing	14	4.3e-05	0.00049	turquoise
GO:0048285	Biological Process	organelle fission	15	5.1e-05	0.00055	turquoise
GO:0034641	Biological Process	cellular nitrogen compound metabolic process	423	0.00018	0.0019	turquoise
GO:0016569	Biological Process	covalent chromatin modification	15	0.00024	0.0025	turquoise
GO:0016570	Biological Process	histone modification	15	0.00024	0.0025	turquoise
GO:0007076	Biological Process	mitotic chromosome condensation	5	0.00033	0.0031	turquoise
GO:0018193	Biological Process	peptidyl-amino acid modification	24	0.00033	0.0031	turquoise
GO:0030261	Biological Process	chromosome condensation	5	0.00033	0.0031	turquoise
GO:0006473	Biological Process	protein acetylation	6	0.00038	0.0032	turquoise
GO:0006475	Biological Process	internal protein amino acid acetylation	6	0.00038	0.0032	turquoise
GO:0016573	Biological Process	histone acetylation	6	0.00038	0.0032	turquoise
GO:0018393	Biological Process	internal peptidyl-lysine acetylation	6	0.00038	0.0032	turquoise
GO:0018394	Biological Process	peptidyl-lysine acetylation	6	0.00038	0.0032	turquoise
GO:0018205	Biological Process	peptidyl-lysine modification	14	0.00062	0.0051	turquoise
GO:0032259	Biological Process	methylation	18	0.00067	0.0055	turquoise
GO:0016070	Biological Process	RNA metabolic process	253	0.00071	0.0057	turquoise
GO:0007049	Biological Process	cell cycle	31	0.00086	0.0067	turquoise
GO:0006325	Biological Process	chromatin organization	23	0.00087	0.0067	turquoise
GO:0006807	Biological Process	nitrogen compound metabolic process	443	0.0011	0.0085	turquoise
GO:0006302	Biological Process	double-strand break repair	6	0.0013	0.0091	turquoise
GO:0051304	Biological Process	chromosome separation	6	0.0013	0.0091	turquoise
GO:0043543	Biological Process	protein acylation	6	0.0013	0.0091	turquoise
GO:0043414	Biological Process	macromolecule methylation	16	0.0016	0.012	turquoise
GO:0046486	Biological Process	glycerolipid metabolic process	18	0.0023	0.016	turquoise
GO:0016071	Biological Process	mRNA metabolic process	23	0.0037	0.025	turquoise
GO:0022402	Biological Process	cell cycle process	19	0.0044	0.025	turquoise
GO:0006418	Biological Process	tRNA aminoacylation for protein translation	19	0.0044	0.025	turquoise
GO:0007088	Biological Process	regulation of mitotic nuclear division	5	0.0047	0.025	turquoise
GO:0051783	Biological Process	regulation of nuclear division	5	0.0047	0.025	turquoise
GO:0030071	Biological Process	regulation of mitotic metaphase/anaphase transition	5	0.0047	0.025	turquoise
GO:1901990	Biological Process	regulation of mitotic cell cycle phase transition	5	0.0047	0.025	turquoise
GO:0051983	Biological Process	regulation of chromosome segregation	5	0.0047	0.025	turquoise
GO:0051306	Biological Process	mitotic sister chromatid separation	5	0.0047	0.025	turquoise
GO:0044784	Biological Process	metaphase/anaphase transition of cell cycle	5	0.0047	0.025	turquoise
GO:0033044	Biological Process	regulation of chromosome organization	5	0.0047	0.025	turquoise
GO:0033045	Biological Process	regulation of sister chromatid segregation	5	0.0047	0.025	turquoise
GO:0033047	Biological Process	regulation of mitotic sister chromatid segregation	5	0.0047	0.025	turquoise
GO:0010965	Biological Process	regulation of mitotic sister chromatid separation	5	0.0047	0.025	turquoise
GO:1902099	Biological Process	regulation of metaphase/anaphase transition of cell cycle	5	0.0047	0.025	turquoise
GO:0044770	Biological Process	cell cycle phase transition	5	0.0047	0.025	turquoise
GO:0007091	Biological Process	metaphase/anaphase transition of mitotic cell cycle	5	0.0047	0.025	turquoise
GO:1901987	Biological Process	regulation of cell cycle phase transition	5	0.0047	0.025	turquoise
GO:0044772	Biological Process	mitotic cell cycle phase transition	5	0.0047	0.025	turquoise
GO:0048193	Biological Process	Golgi vesicle transport	15	0.0047	0.025	turquoise
GO:0006950	Biological Process	response to stress	84	0.0049	0.025	turquoise
GO:0043933	Biological Process	macromolecular complex subunit organization	39	0.0055	0.028	turquoise
GO:0006400	Biological Process	tRNA modification	6	0.0065	0.033	turquoise
GO:0019318	Biological Process	hexose metabolic process	9	0.0068	0.034	turquoise
GO:0043038	Biological Process	amino acid activation	19	0.007	0.034	turquoise
GO:0043039	Biological Process	tRNA aminoacylation	19	0.007	0.034	turquoise
GO:0006650	Biological Process	glycerophospholipid metabolic process	16	0.007	0.034	turquoise
GO:0007346	Biological Process	regulation of mitotic cell cycle	7	0.0071	0.034	turquoise
GO:0046488	Biological Process	phosphatidylinositol metabolic process	15	0.011	0.05	turquoise
GO:0006397	Biological Process	mRNA processing	19	0.011	0.05	turquoise
GO:0006075	Biological Process	(1->3)-beta-D-glucan biosynthetic process	6	0.012	0.054	turquoise
GO:0006074	Biological Process	(1->3)-beta-D-glucan metabolic process	6	0.012	0.054	turquoise
GO:0006644	Biological Process	phospholipid metabolic process	19	0.013	0.06	turquoise
GO:1902589	Biological Process	single-organism organelle organization	23	0.014	0.063	turquoise
GO:0008213	Biological Process	protein alkylation	11	0.015	0.067	turquoise
GO:0006479	Biological Process	protein methylation	11	0.015	0.067	turquoise
GO:0005996	Biological Process	monosaccharide metabolic process	10	0.018	0.077	turquoise
GO:0006904	Biological Process	vesicle docking involved in exocytosis	6	0.02	0.08	turquoise
GO:0006338	Biological Process	chromatin remodeling	5	0.02	0.08	turquoise
GO:0072348	Biological Process	sulfur compound transport	5	0.02	0.08	turquoise
GO:0031668	Biological Process	cellular response to extracellular stimulus	5	0.02	0.08	turquoise
GO:0071496	Biological Process	cellular response to external stimulus	5	0.02	0.08	turquoise
GO:0008272	Biological Process	sulfate transport	5	0.02	0.08	turquoise
GO:0009991	Biological Process	response to extracellular stimulus	5	0.02	0.08	turquoise
GO:0045017	Biological Process	glycerolipid biosynthetic process	8	0.024	0.094	turquoise
GO:0051726	Biological Process	regulation of cell cycle	13	0.024	0.094	turquoise
GO:0048519	Biological Process	negative regulation of biological process	12	0.028	0.11	turquoise
GO:0048278	Biological Process	vesicle docking	6	0.03	0.12	turquoise
GO:0010564	Biological Process	regulation of cell cycle process	6	0.03	0.12	turquoise
GO:0006928	Biological Process	movement of cell or subcellular component	14	0.031	0.12	turquoise
GO:0007018	Biological Process	microtubule-based movement	14	0.031	0.12	turquoise
GO:0016458	Biological Process	gene silencing	5	0.033	0.12	turquoise
GO:0044260	Biological Process	cellular macromolecule metabolic process	605	0.033	0.12	turquoise
GO:0061024	Biological Process	membrane organization	11	0.033	0.12	turquoise
GO:0033036	Biological Process	macromolecule localization	45	0.035	0.13	turquoise
GO:0010605	Biological Process	negative regulation of macromolecule metabolic process	7	0.038	0.14	turquoise
